# Supplementary material for: Relationship between practices of eye protection against solar ultraviolet radiation and cataract in a rural area
Source: PLoS One. 2021 Jul 29;16(7):e0255136. doi: 10.1371/journal.pone.0255136 (PMC8321156; doi:10.1371/journal.pone.0255136)
Supplement: S3 File — (XLS) [file pone.0255136.s003.xls]

## Sheet: Data
DM	HT	RA	alcohol_gr	smoke_gr	sun_hours	attitude1_3gp	attitude2_3gp	sex	ag_g	village_gr	yrs_live_gr	relegion_2gp	education_3gp	education_2gp	marital	marital_2gp	occupation_2gp	insur_2gp	income_2gp	high_myopia	dry_eye	cataract	glaucoma	pract1_2gp_new	pract2_2gp_new	pract3_2gp_new	pract4_2gp_new	pract5_2gp_new	hat_glasses_2gp
1	0	0	1	1	a	1	1	2	3	1	1	2	1	2	4	2	2	2	1	0	0	1	0	2	2	2	2	2	2
0	0	0	1	1	a	1	1	2	1	1	2	2	2	2	2	1	1	1	1	0	0	0	0	2	1	2	2	2	2
0	0	0	1	2	b	1	1	1	1	1	1	1	3	3	2	1	1	1	2	0	0	0	0	1	2	2	2	2	2
0	0	0	1	1	a	1	1	2	1	1	1	1	2	2	2	1	2	1	1	0	1	1	1	2	2	2	2	2	2
0	0	0	2	1	b	1	2	1	2	1	1	1	2	2	2	1	2	1	1	0	0	0	1	2	2	2	2	2	2
0	1	0	2	1	b	1	1	2	2	1	1	1	2	2	4	2	1	2	1	0	0	1	0	2	2	2	2	1	2
0	0	0	1	1	d	2	1	2	4	1	1	2	1	2	4	2	2	2	2	0	0	1	0	1	1	1	2	2	2
0	1	0	2	1	a	1	1	2	2	1	1	2	2	2	2	1	2	1	1	0	0	1	0	2	2	2	2	2	2
0	1	0	1	1	a	1	1	2	2	1	1	2	2	2	2	1	2	1	1	0	0	1	0	2	2	2	2	2	2
1	1	0	1	1	c	1	1	1	2	1	1	2	2	2	2	1	1	1	1	0	0	0	0	1	1	1	2	2	2
0	1	0	2	1	d	1	1	1	2	1	1	2	2	2	2	1	1	1	1	0	0	0	0	1	1	1	2	2	2
0	0	0	1	1	a	1	1	2	1	1	1	2	2	2	2	1	1	1	1	0	0	0	0	2	2	2	2	2	2
0	1	0	2	1	a	1	1	2	2	1	1	2	2	2	2	1	1	1	2	0	0	1	0	2	2	2	2	2	2
0	0	0	1	1	a	1	1	2	1	1	1	2	2	2	2	1	1	2	1	0	0	0	0	2	2	2	2	2	2
0	0	0	2	1	b	1	1	2	1	1	1	2	2	2	2	1	1	1	1	0	0	0	0	1	1	1	2	2	2
0	1	0	2	1	b	1	1	1	2	1	1	2	2	2	2	1	1	1	2	0	0	0	0	1	1	1	1	1	1
0	1	0	1	1	a	1	1	1	3	1	1	2	3	3	2	1	1	1	1	0	0	1	0	2	2	2	2	2	2
0	1	0	1	1	c	1	1	2	2	1	1	2	2	2	2	1	1	1	1	0	0	1	0	1	1	1	2	2	2
0	1	0	1	1	c	1	1	1	3	1	2	2	1	2	2	1	1	2	1	0	0	0	0	1	1	1	2	2	2
0	1	0	2	2	a	1	1	1	2	1	2	2	3	3	2	1	2	1	2	0	0	1	0	2	2	2	2	2	2
0	1	1	2	1	b	1	1	1	2	1	1	2	1	2	2	1	2	1	2	0	0	1	0	2	2	2	2	2	2
1	0	0	2	1	d	1	1	1	1	1	2	2	2	2	2	1	1	2	1	0	0	0	0	1	1	1	2	2	2
0	1	0	1	1	d	1	1	2	2	1	2	2	1	2	2	1	2	2	1	0	0	1	0	1	1	1	2	2	2
0	1	0	2	1	d	1	1	2	2	1	1	2	2	2	2	1	1	2	1	0	0	0	0	1	1	1	2	2	2
0	0	0	2	1	d	1	1	2	1	1	2	2	2	2	2	1	1	1	1	0	0	0	0	1	1	1	2	2	2
0	1	0	1	1	b	1	1	1	2	1	1	2	3	3	2	1	1	1	2	0	0	0	0	2	2	2	2	2	2
0	1	0	1	1	b	1	1	2	3	1	1	2	2	2	2	1	2	2	1	0	0	1	0	2	2	2	2	1	2
0	0	0	1	1	a	1	1	2	1	1	1	2	2	2	2	1	1	2	2	0	0	0	0	2	2	2	2	2	2
0	0	0	2	1	a	1	1	1	2	1	1	2	2	2	2	1	1	2	2	0	0	0	0	2	2	2	2	2	2
0	1	0	1	1	a	1	1	1	2	1	1	2	3	3	2	1	1	1	1	0	0	1	0	2	2	2	2	2	2
0	0	0	2	1	d	1	1	2	1	1	1	2	2	2	2	1	1	2	1	0	0	0	0	1	1	1	2	2	2
0	0	0	1	1	d	1	1	2	2	1	1	2	1	2	2	1	1	2	1	0	0	0	0	1	1	1	2	2	2
1	1	0	2	1	c	1	1	1	2	1	1	2	3	3	2	1	2	1	1	0	0	1	0	2	2	2	2	2	2
0	1	0	1	1	b	1	1	2	3	1	1	2	1	2	4	2	2	2	1	0	0	1	0	2	2	2	2	2	2
1	1	0	2	2	d	2	2	1	2	1	1	1	1	2	1	2	2	2	1	0	0	1	0	1	1	1	2	2	2
0	0	0	2	1	c	1	1	1	1	1	2	2	2	2	2	1	1	1	1	0	0	0	0	2	2	2	2	2	2
0	0	0	2	1	b	1	1	1	2	1	1	2	3	3	2	1	1	2	1	0	0	1	0	2	2	2	2	2	2
0	0	0	2	1	c	1	1	2	2	1	1	2	1	2	2	1	1	2	1	0	0	0	0	2	2	2	2	2	2
0	0	0	1	1	b	1	1	1	2	1	1	2	2	2	2	1	1	2	1	0	0	0	0	2	2	2	2	2	2
0	1	0	1	1	a	1	1	2	5	1	2	2	1	2	4	2	2	2	1	0	0	1	0	2	2	2	2	2	2
0	1	0	2	2	d	1	1	1	1	1	2	2	1	2	2	1	1	2	1	0	0	0	0	1	1	1	2	2	2
0	0	0	2	2	d	1	1	1	1	1	2	2	2	2	2	1	1	2	1	0	0	0	0	1	1	1	2	2	2
0	1	0	1	1	c	1	1	2	2	1	1	2	1	2	4	2	2	1	1	0	0	1	0	2	2	2	2	2	2
0	1	0	1	1	a	1	1	2	2	1	1	2	2	2	2	1	2	1	1	0	0	1	0	2	2	2	2	2	2
0	1	0	1	1	a	1	1	2	3	1	1	2	1	2	4	2	2	2	1	0	0	1	0	1	1	1	2	2	2
0	1	0	1	1	a	1	1	2	3	1	1	2	2	2	4	2	2	2	1	0	0	0	0	2	2	2	2	2	2
0	1	0	2	1	b	1	1	1	1	1	1	2	3	3	2	1	1	2	2	0	0	1	0	2	2	2	2	2	2
0	0	0	2	1	b	1	1	1	1	1	1	2	3	3	2	1	2	1	2	0	0	0	0	2	2	2	2	2	2
0	1	0	2	2	c	1	1	1	1	1	1	2	3	3	2	1	1	1	1	1	0	1	0	2	2	2	2	2	2
0	1	0	1	1	d	1	1	1	1	1	1	2	1	2	2	1	1	1	1	0	0	1	0	1	1	1	2	2	2
0	1	0	1	1	c	1	1	1	4	1	1	2	1	2	2	1	2	2	1	0	0	1	0	2	2	2	2	2	2
0	0	0	1	1	c	1	1	2	4	1	1	2	1	2	2	1	2	2	1	0	0	1	0	2	2	2	2	2	2
0	1	0	1	1	b	1	1	2	3	1	1	2	2	2	2	1	1	2	1	0	0	1	0	2	2	2	2	2	2
0	1	0	2	2	b	1	1	1	3	1	1	2	2	2	2	1	2	2	1	0	0	0	0	2	2	2	2	2	2
0	0	0	2	1	a	1	1	2	1	1	1	2	2	2	2	1	2	1	1	0	0	1	0	2	2	2	2	2	2
0	1	0	1	1	a	1	1	2	2	1	1	2	2	2	2	1	1	1	1	0	0	1	0	2	2	2	2	2	2
0	0	0	2	1	d	1	1	1	1	1	1	2	2	2	2	1	1	1	1	0	0	0	0	1	1	1	2	2	2
0	0	0	2	1	d	1	1	2	1	1	1	2	2	2	2	1	1	1	1	0	0	0	1	1	1	1	2	2	2
0	1	0	1	1	a	1	1	2	1	1	1	2	2	2	2	1	2	2	1	0	0	1	0	2	2	2	2	2	2
0	1	0	1	1	a	1	1	2	1	1	1	2	3	3	2	1	1	2	1	0	0	1	0	2	2	2	1	1	1
0	1	0	1	1	b	1	1	2	3	1	1	2	1	2	2	1	2	2	1	0	0	1	0	2	2	2	2	2	2
0	1	0	1	1	d	1	1	2	1	1	1	2	2	2	2	1	1	1	1	0	0	1	0	1	1	1	2	2	2
0	0	0	1	1	c	1	1	2	1	1	1	2	2	2	2	1	2	1	1	0	1	0	0	2	2	2	2	2	2
0	0	0	2	2	a	1	1	1	2	1	1	2	2	2	2	1	2	1	1	0	0	1	0	2	2	2	2	2	2
0	1	0	1	1	d	1	1	2	4	1	1	2	1	2	4	2	2	2	1	0	0	0	0	1	1	1	1	1	1
0	0	0	2	1	d	1	1	2	1	1	1	2	2	2	2	1	1	1	1	0	0	0	0	1	1	1	1	1	1
0	0	0	1	1	b	1	1	2	2	1	1	2	1	2	2	1	2	1	1	0	0	1	0	2	2	2	1	2	2
0	0	0	1	1	b	1	1	1	1	1	1	2	3	3	2	1	1	1	2	0	0	0	0	2	2	2	2	2	2
0	0	0	2	1	c	1	1	1	1	1	1	2	3	3	2	1	1	1	2	0	0	0	0	1	1	1	1	1	1
0	1	0	1	1	a	1	1	2	1	1	1	2	3	3	2	1	1	1	2	0	0	0	0	2	2	2	1	1	1
0	0	0	2	2	d	1	1	1	1	1	2	2	2	2	2	1	1	2	1	0	0	0	0	1	1	1	2	2	2
0	1	0	1	1	a	1	1	2	3	1	1	2	1	2	4	2	2	1	1	0	0	1	0	2	2	2	2	2	2
0	1	0	2	1	c	1	1	2	3	1	1	2	1	2	2	1	1	2	1	0	0	1	0	2	1	1	2	2	2
0	1	0	2	1	a	1	1	1	1	1	1	2	2	2	2	1	1	1	1	0	0	1	0	2	2	2	2	2	2
0	0	0	1	1	a	1	1	2	1	1	2	2	3	3	2	1	1	1	2	0	0	0	0	2	2	2	1	1	1
0	1	0	2	2	b	1	1	1	1	1	1	2	3	3	2	1	1	1	2	0	0	1	0	2	2	2	2	2	2
0	0	0	1	1	b	1	1	1	1	1	1	2	3	3	2	1	1	1	2	0	0	0	0	2	2	2	2	2	2
0	1	0	2	2	a	1	1	1	1	1	1	2	3	3	2	1	1	1	2	0	0	0	0	2	2	2	2	2	2
0	0	0	1	1	a	1	1	2	1	1	1	2	2	2	2	1	1	1	1	0	0	1	0	2	1	2	2	2	2
0	1	0	2	1	d	1	1	1	2	1	1	2	2	2	2	1	1	1	1	0	1	0	0	1	1	1	2	2	2
0	1	0	1	1	a	1	1	1	4	1	1	2	1	2	2	1	2	2	1	0	0	1	0	2	1	2	2	2	2
0	1	0	1	1	a	1	1	2	3	1	1	2	1	2	2	1	2	2	1	0	0	1	0	2	1	2	2	2	2
0	0	0	1	1	a	1	1	2	1	1	2	2	3	3	2	1	1	1	1	0	0	1	0	2	2	2	2	2	2
0	1	0	2	1	a	1	1	2	1	1	1	2	2	2	2	1	1	2	1	0	0	0	0	2	2	2	2	2	2
0	0	0	1	1	b	1	1	2	1	1	2	2	2	2	2	1	1	1	1	0	0	0	0	2	2	2	1	1	1
0	0	0	2	1	a	1	1	1	2	1	1	2	3	3	2	1	1	2	2	0	0	0	0	2	2	2	2	2	2
0	0	0	2	1	b	1	1	1	1	1	1	2	3	3	2	1	1	1	1	0	0	1	0	1	1	1	2	2	2
0	1	0	1	1	a	1	1	2	1	1	1	2	2	2	2	1	1	1	1	0	0	0	0	2	2	2	2	2	2
0	1	0	2	1	a	2	2	1	1	1	1	2	3	3	2	1	1	1	2	0	0	1	0	2	2	2	2	2	2
0	1	0	2	2	c	1	1	1	1	1	1	2	3	3	2	1	1	1	1	0	0	0	0	2	2	2	2	2	2
0	0	0	1	1	d	1	1	1	3	1	1	2	2	2	2	1	1	2	1	0	0	1	0	1	1	1	2	2	2
0	0	0	1	1	a	1	1	1	4	1	1	2	2	2	2	1	2	2	1	0	0	0	0	2	2	2	2	2	2
0	0	0	1	1	a	1	1	2	2	1	1	2	2	2	2	1	2	2	1	0	0	0	0	2	2	2	2	2	2
0	1	0	1	1	b	1	1	1	2	1	1	2	2	2	3	2	2	2	1	0	0	0	0	1	1	1	2	2	2
0	0	0	1	1	a	1	1	2	1	1	2	2	3	3	2	1	2	1	1	0	1	0	0	2	2	2	2	2	2
0	1	0	1	2	a	1	1	1	4	1	1	2	1	2	3	2	2	2	1	0	0	1	0	2	2	2	2	2	2
0	0	0	1	1	d	1	1	2	2	1	1	2	2	2	2	1	1	1	1	0	0	1	0	1	1	1	1	1	1
0	0	0	2	1	d	1	1	1	2	1	1	2	2	2	2	1	1	1	1	0	0	1	0	1	1	1	1	1	1
0	1	0	1	2	a	2	1	1	1	1	1	2	3	3	2	1	1	1	2	0	1	0	0	2	2	2	2	2	2
0	1	0	2	1	d	1	1	2	2	1	1	2	2	2	2	1	1	2	1	0	0	0	0	1	1	1	2	2	2
1	0	0	2	2	a	1	1	1	1	1	1	2	3	3	2	1	1	1	2	0	0	0	0	2	2	2	2	2	2
0	0	0	1	1	b	1	1	2	2	1	1	2	2	2	4	2	2	2	1	0	0	1	0	2	2	2	2	2	2
0	1	0	1	1	a	1	1	1	3	1	1	2	1	2	2	1	2	2	1	0	0	0	0	2	2	2	2	2	2
0	1	0	2	1	b	1	1	1	3	1	1	2	3	3	2	1	2	1	1	0	0	1	0	2	2	2	2	2	2
0	0	0	1	1	a	1	1	2	2	1	1	2	2	2	2	1	2	2	1	0	0	1	0	2	2	2	2	2	2
0	0	0	1	1	a	1	1	2	1	1	1	2	3	3	2	1	2	1	1	0	0	0	0	2	2	2	1	1	1
0	1	0	2	1	b	1	1	1	1	1	1	2	3	3	2	1	2	1	2	0	0	0	0	2	2	2	2	2	2
0	0	0	1	1	b	1	1	2	1	1	1	2	2	2	3	2	1	2	1	0	0	0	0	2	2	2	2	2	2
1	0	0	1	1	a	1	1	2	1	1	1	2	3	3	2	1	1	1	2	0	0	0	0	2	2	2	2	2	2
0	1	0	1	1	d	1	1	2	2	1	1	2	2	2	2	1	2	1	1	0	0	0	1	1	1	1	2	2	2
0	1	0	2	2	d	1	1	1	1	1	1	2	3	3	2	1	1	1	1	0	0	0	0	1	1	1	2	2	2
0	0	0	2	1	b	1	1	1	1	1	1	2	2	2	2	1	1	1	2	0	0	0	0	2	2	2	1	1	1
1	0	0	1	1	a	1	1	2	5	1	1	2	1	2	4	2	2	2	1	0	0	1	0	2	2	2	2	2	2
0	1	0	2	1	b	1	1	2	1	1	1	2	3	3	2	1	1	1	2	0	0	0	0	2	2	2	2	2	2
0	0	0	1	1	a	1	1	1	1	1	2	2	3	3	2	1	1	1	2	0	0	0	0	1	2	2	1	1	1
0	1	0	1	1	c	1	1	1	3	1	1	2	2	2	2	1	1	2	1	0	0	1	0	1	1	1	2	2	2
0	0	0	1	1	b	1	1	1	3	1	2	2	1	2	2	1	2	2	1	0	0	1	0	2	2	2	2	2	2
0	1	0	1	1	b	1	1	2	2	1	1	2	2	2	2	1	2	2	1	0	0	1	0	2	2	2	1	1	1
0	0	0	1	1	b	1	1	2	1	1	1	2	2	2	2	1	2	1	1	0	1	0	0	2	2	2	1	1	1
0	0	0	1	1	a	1	1	2	1	1	1	2	2	2	2	1	2	1	1	0	0	0	0	2	2	2	2	2	2
0	1	1	1	1	b	2	1	2	3	1	1	2	1	2	4	2	2	2	2	0	0	1	0	2	2	2	2	2	2
0	0	1	1	1	e	1	1	2	2	1	1	2	1	2	2	1	2	2	1	0	0	0	0	1	2	1	2	2	2
0	0	1	2	2	e	2	2	1	3	1	1	2	2	2	2	1	1	2	1	0	0	1	0	1	2	1	2	2	2
1	1	1	2	2	a	1	1	1	4	1	1	2	1	2	4	2	2	2	1	0	1	0	0	2	2	2	2	2	2
1	0	0	2	2	d	1	2	1	1	1	2	1	3	3	1	2	1	1	1	0	0	0	0	2	2	2	2	2	2
0	0	1	1	1	c	1	1	2	2	1	1	2	1	2	4	2	2	2	2	0	0	0	0	2	2	2	2	2	2
0	1	0	1	1	c	1	1	2	3	1	1	2	1	2	4	2	2	2	2	0	0	1	1	2	2	1	2	1	2
0	1	0	1	1	a	1	1	1	3	1	1	2	3	3	2	1	2	2	2	0	0	1	0	2	2	2	2	2	2
0	0	1	1	1	a	1	1	2	2	1	1	2	1	2	2	1	2	2	2	0	0	1	0	2	2	2	2	2	2
0	0	1	2	1	c	1	1	2	3	1	1	2	1	2	4	2	1	2	2	0	0	1	0	2	2	2	2	1	2
0	1	1	1	1	b	1	1	2	3	1	1	2	1	2	2	1	2	2	2	0	0	1	1	2	2	2	2	2	2
0	0	0	2	2	b	1	1	1	1	1	1	1	3	3	2	1	1	1	2	0	0	0	0	2	2	2	2	2	2
1	1	1	1	1	b	1	1	1	3	1	1	2	1	2	2	1	2	2	2	0	0	1	1	2	2	2	2	1	2
0	1	1	1	1	b	1	1	2	3	1	1	2	1	2	2	1	2	2	2	0	0	1	0	2	2	2	2	1	2
0	1	1	1	2	a	1	1	1	4	1	1	2	1	2	2	1	2	2	2	0	0	1	0	2	2	2	2	2	2
0	0	0	2	1	a	1	1	2	1	1	1	2	2	2	2	1	1	1	2	0	0	0	0	2	2	2	2	1	2
0	0	0	1	1	c	1	1	2	1	1	1	2	3	3	2	1	1	2	2	0	0	1	0	2	2	2	1	1	1
0	0	0	2	2	c	2	1	1	1	1	1	2	3	3	2	1	1	1	2	0	0	0	0	2	2	2	2	2	2
0	1	0	1	2	b	1	1	1	3	1	1	2	1	2	4	2	2	1	2	0	1	1	0	2	2	2	1	2	2
0	0	0	1	1	d	2	2	1	1	1	1	2	3	3	3	2	1	1	2	0	0	0	0	1	2	1	1	2	2
0	0	1	2	1	d	1	1	2	2	1	1	2	1	2	2	1	1	2	2	0	1	1	0	2	2	2	2	1	2
0	1	1	2	1	c	1	1	1	3	1	1	2	1	2	2	1	2	2	2	0	0	1	0	2	2	2	2	2	2
1	0	0	2	2	d	1	1	1	1	1	2	2	3	3	2	1	1	2	2	0	1	1	0	2	2	2	2	1	2
0	0	1	1	1	b	1	1	2	4	1	1	2	1	2	4	2	2	2	2	0	0	1	1	2	2	2	2	2	2
1	1	0	2	2	a	1	1	1	1	1	1	1	3	3	2	1	1	1	2	0	0	1	0	2	2	2	2	2	2
0	0	0	2	2	a	1	1	1	1	1	2	1	3	3	2	1	1	1	2	0	0	0	0	2	2	2	1	2	2
0	1	0	2	1	b	1	1	2	2	1	1	2	1	2	2	1	2	2	2	0	0	1	0	2	2	2	2	2	2
0	0	0	1	1	c	1	1	2	3	1	1	2	1	2	2	1	2	2	2	0	0	1	1	2	2	2	2	2	2
1	1	0	2	2	c	1	1	1	2	1	1	2	1	2	2	1	2	2	2	0	0	0	0	2	2	2	2	2	2
0	0	0	2	2	c	1	1	2	1	1	2	1	2	2	2	1	1	2	1	0	0	1	0	2	2	2	2	2	2
0	1	0	1	1	b	1	1	2	4	1	1	2	1	2	4	2	2	2	1	0	0	1	1	2	2	2	2	2	2
1	1	1	1	1	b	1	1	2	4	1	1	2	1	2	4	2	2	2	2	0	0	0	0	2	2	2	2	2	2
0	1	0	1	1	b	1	1	2	4	1	1	2	1	2	4	2	2	2	1	0	0	1	0	2	2	2	2	1	2
0	1	0	2	1	c	1	1	1	4	1	1	2	1	2	2	1	2	2	1	0	0	1	0	2	2	2	2	1	2
0	1	1	1	1	b	1	1	2	4	1	1	2	1	2	4	2	2	2	1	0	0	1	0	2	2	2	2	2	2
0	1	0	2	2	c	1	1	1	3	1	1	2	1	2	2	1	2	2	2	0	0	0	1	2	2	2	2	2	2
0	0	1	1	1	b	1	1	2	4	1	1	2	1	2	4	2	2	2	1	0	0	1	0	2	2	2	2	1	2
0	1	0	1	1	b	1	1	2	3	1	1	2	1	2	4	2	2	2	1	0	0	1	0	2	1	1	1	1	1
0	1	1	1	1	b	1	1	2	2	1	1	2	1	2	4	2	1	2	1	0	0	1	1	2	2	2	1	1	1
0	0	0	1	1	a	1	1	1	1	1	1	2	3	3	2	1	1	1	2	0	0	0	0	2	2	2	1	1	1
0	0	0	1	1	b	1	1	1	3	1	2	2	1	2	4	2	2	2	2	0	0	0	0	2	2	2	2	1	2
0	1	1	1	1	b	1	1	2	3	1	1	2	1	2	4	2	2	2	1	0	0	1	0	2	2	2	2	2	2
0	1	1	1	1	b	1	2	2	4	1	1	1	1	2	4	2	2	2	1	0	0	1	0	1	2	1	2	1	2
0	0	1	1	1	b	1	1	2	2	1	1	2	1	2	4	2	2	2	2	0	0	0	0	2	2	2	2	1	2
0	1	0	1	1	c	1	1	1	3	1	1	2	1	2	2	1	2	2	2	0	0	1	0	2	2	2	2	2	2
0	1	0	2	1	c	1	1	1	2	1	1	2	2	2	2	1	1	2	2	0	0	0	0	2	2	2	2	2	2
0	1	1	1	1	a	2	2	2	4	1	1	2	1	2	2	1	2	2	2	0	0	1	0	2	2	2	2	2	2
0	1	0	2	2	b	1	1	1	3	1	2	2	1	2	2	1	2	2	2	0	0	1	0	2	2	2	2	2	2
0	1	0	2	1	a	1	1	2	1	2	2	1	3	3	2	1	1	1	2	0	1	0	0	2	2	2	2	2	2
0	0	0	1	1	a	1	1	1	1	2	2	2	3	3	2	1	1	1	2	0	0	0	0	2	2	2	1	1	1
0	0	0	2	1	a	1	1	2	1	2	2	1	3	3	3	2	1	1	2	0	0	0	0	2	2	2	2	2	2
0	0	0	2	2	b	1	2	1	1	2	1	2	3	3	2	1	1	2	2	0	0	0	0	2	1	2	2	2	2
0	0	0	2	1	a	1	1	1	1	2	1	2	3	3	2	1	1	1	1	0	0	0	0	2	2	2	2	2	2
0	1	0	1	1	a	1	1	2	1	2	1	2	3	3	2	1	1	2	2	0	0	0	0	2	2	2	2	2	2
0	0	0	1	1	a	1	1	2	1	2	1	2	3	3	2	1	1	1	1	0	0	0	0	2	2	2	1	2	2
0	0	0	1	1	a	3	1	2	1	2	1	2	3	3	2	1	1	1	2	0	0	0	0	2	2	2	2	2	2
0	1	0	1	1	b	1	1	1	1	2	1	2	3	3	2	1	1	1	2	0	0	0	0	2	1	2	2	2	2
0	0	0	2	1	a	1	1	1	1	2	1	1	3	3	2	1	2	1	1	0	1	0	0	2	2	2	2	2	2
0	1	0	1	1	a	1	1	2	1	2	2	2	1	2	2	1	1	1	2	0	1	0	0	2	2	2	1	1	1
0	1	0	1	1	a	1	1	2	4	2	1	2	1	2	2	1	2	2	2	0	0	1	0	2	2	2	2	2	2
0	1	0	2	1	b	1	1	1	1	2	2	2	3	3	2	1	1	2	2	0	0	0	0	1	1	2	1	1	1
0	0	0	2	1	e	1	1	2	1	2	1	2	1	2	2	1	1	1	2	0	0	1	0	1	1	1	1	1	1
1	1	0	1	1	a	1	1	2	2	2	1	2	2	2	2	1	2	1	2	0	1	1	0	2	2	2	2	2	2
0	0	1	1	1	a	1	1	2	1	2	1	2	2	2	2	1	1	1	1	0	0	1	0	2	1	2	2	2	2
0	0	0	2	1	d	1	1	1	2	2	1	2	2	2	2	1	1	1	2	0	0	1	0	1	1	1	1	1	1
0	1	0	2	1	b	1	1	1	2	2	1	2	3	3	2	1	2	1	2	0	0	1	0	2	2	2	2	2	2
0	1	0	1	1	a	1	1	1	3	2	1	2	1	2	2	1	2	1	2	0	0	1	0	2	2	2	2	1	2
1	1	0	2	1	a	1	1	1	1	2	2	2	3	3	2	1	1	1	2	0	0	0	1	2	2	2	2	2	2
0	1	0	2	1	c	1	1	1	1	2	2	2	2	2	2	1	1	2	2	0	0	0	0	1	1	1	2	1	2
0	0	0	1	1	b	1	1	2	2	2	1	2	1	2	2	1	2	1	2	0	0	0	0	1	1	1	2	1	2
1	0	1	1	1	a	1	1	2	1	2	1	2	2	2	2	1	2	1	2	0	0	1	1	2	2	2	2	1	2
0	0	0	1	1	a	1	1	2	1	2	1	2	2	2	2	1	1	2	1	0	0	0	0	2	2	2	2	2	2
1	1	0	2	1	a	1	1	1	2	2	2	2	3	3	2	1	1	2	2	0	0	1	0	2	2	2	2	2	2
0	0	0	2	1	d	1	1	1	1	2	1	2	3	3	2	1	1	1	2	0	0	0	0	2	2	2	2	2	2
0	1	0	2	2	a	1	1	1	2	2	1	2	2	2	2	1	2	1	2	0	0	1	1	2	2	2	1	2	2
0	0	0	1	1	a	1	1	2	1	2	2	2	2	2	2	1	1	1	2	0	0	0	0	2	1	2	2	2	2
0	0	0	1	1	a	1	1	2	3	2	1	1	1	2	2	1	2	2	1	0	1	1	0	2	2	2	2	1	2
0	1	0	2	1	d	2	2	1	2	2	1	2	3	3	2	1	1	1	2	0	0	0	0	2	2	2	2	2	2
0	1	0	1	1	b	1	1	2	3	2	2	2	1	2	4	2	2	1	1	0	0	1	0	2	2	2	1	2	2
0	0	0	1	1	a	1	1	2	3	2	1	2	1	2	2	1	1	2	1	0	0	1	0	2	2	2	2	1	2
0	0	0	2	1	d	3	1	2	1	2	1	2	2	2	2	1	1	1	1	0	0	0	0	2	1	2	2	2	2
1	0	0	1	1	a	1	1	2	3	2	1	2	1	2	4	2	2	2	1	0	0	1	0	2	2	2	2	2	2
0	0	0	2	1	a	1	1	1	3	2	1	2	2	2	2	1	2	2	1	0	0	1	0	2	2	2	2	2	2
0	1	0	2	1	a	1	1	2	2	2	1	2	2	2	2	1	2	2	2	0	0	0	0	2	2	2	2	2	2
0	1	1	1	2	a	1	1	1	1	2	1	2	3	3	2	1	1	1	2	0	0	0	0	2	2	2	2	2	2
0	1	0	1	1	a	1	1	2	1	2	1	2	2	2	2	1	2	2	1	0	0	1	0	2	2	2	2	2	2
1	1	0	1	1	a	1	1	1	3	2	1	2	2	2	2	1	1	2	1	0	0	1	0	2	2	2	2	1	2
0	1	0	2	1	a	1	1	1	4	2	1	2	2	2	2	1	2	2	1	0	0	1	0	2	2	2	2	1	2
1	1	0	1	1	a	1	1	1	1	2	1	1	3	3	2	1	2	2	1	0	0	1	0	2	2	2	2	2	2
0	0	0	1	1	b	1	1	2	3	2	1	2	1	2	2	1	2	2	2	0	0	0	0	2	2	2	2	2	2
0	1	0	1	1	a	1	3	2	2	2	1	2	2	2	#NULL!	2	2	2	1	0	0	0	0	2	2	2	2	1	2
0	0	0	1	2	a	1	1	1	2	2	1	2	2	2	1	2	1	2	1	0	0	1	0	1	2	2	2	1	2
0	1	0	2	1	b	1	1	2	4	2	1	2	1	2	4	2	2	2	2	0	0	1	0	2	2	2	2	2	2
0	0	0	1	2	c	2	2	1	2	2	1	2	2	2	2	1	1	2	1	0	0	0	0	2	2	2	2	2	2
0	0	0	1	1	a	1	1	2	1	2	2	2	1	2	2	1	2	2	1	0	0	1	0	2	2	2	2	2	2
0	1	1	1	1	a	1	1	2	3	2	1	2	1	2	2	1	2	2	1	0	0	1	0	2	2	2	2	2	2
0	1	0	1	1	a	1	1	2	5	2	1	2	1	2	4	2	2	2	1	0	0	1	0	2	2	2	2	2	2
0	1	0	2	1	a	1	1	1	2	2	1	2	3	3	2	1	1	1	2	0	0	1	0	2	2	2	2	2	2
1	0	0	1	1	b	1	1	1	2	2	1	2	2	2	2	1	1	2	1	0	0	0	0	2	2	2	1	1	1
0	1	0	1	1	a	1	1	2	2	2	1	2	1	2	2	1	2	1	1	0	0	1	0	2	2	2	2	2	2
0	1	0	2	2	a	1	1	1	4	2	1	2	1	2	4	2	2	2	1	0	0	1	0	2	2	2	2	2	2
0	0	0	2	2	a	3	1	1	1	2	1	2	3	3	2	1	1	2	1	0	1	1	0	2	2	2	2	2	2
0	0	0	2	1	a	1	1	2	1	2	1	2	1	2	2	1	1	2	1	1	0	1	0	2	2	2	2	2	2
0	1	0	2	1	a	1	1	2	2	2	1	2	1	2	4	2	2	2	1	0	0	0	0	2	2	2	2	2	2
0	0	0	1	1	a	1	1	2	2	2	1	2	1	2	2	1	2	2	2	0	0	1	0	2	2	2	2	2	2
1	1	0	1	1	a	1	1	1	3	2	1	2	2	2	2	1	2	2	1	0	0	1	0	2	2	2	2	2	2
0	0	0	1	2	a	1	1	1	3	2	1	2	3	3	#NULL!	2	2	2	1	0	0	0	0	2	2	2	1	2	2
1	1	0	1	1	b	1	1	2	2	2	1	2	1	2	2	1	1	2	2	0	0	0	0	1	1	2	2	1	2
1	1	1	2	1	a	1	1	2	3	2	1	2	1	2	2	1	2	2	1	0	1	1	0	2	2	2	2	2	2
0	1	0	2	1	a	1	1	1	2	2	1	2	3	3	2	1	2	2	2	0	1	1	0	2	2	2	2	2	2
0	0	0	2	2	a	1	1	1	1	2	2	2	3	3	2	1	1	2	2	1	0	0	0	2	2	2	2	2	2
0	1	0	1	1	a	1	1	2	2	2	1	2	2	2	2	1	2	2	2	0	1	1	0	2	2	2	2	2	2
0	1	0	2	1	d	1	1	2	1	2	2	2	2	2	2	1	1	1	1	1	0	0	0	1	1	1	1	1	1
0	1	0	2	1	c	1	1	1	1	2	1	2	3	3	2	1	1	2	1	0	0	0	0	2	2	2	2	2	2
0	1	0	1	1	b	1	1	2	2	2	2	2	1	2	#NULL!	2	2	2	1	0	0	0	0	2	2	2	2	2	2
1	1	1	1	1	a	1	1	2	5	2	1	2	1	2	2	1	2	2	1	0	0	1	0	2	2	2	2	1	2
0	0	0	1	1	b	1	1	2	1	2	1	2	3	3	2	1	2	1	1	0	1	0	0	1	2	2	2	2	2
0	1	0	2	1	a	1	1	1	2	2	1	2	3	3	2	1	1	2	2	0	0	1	0	2	2	2	2	2	2
0	0	0	2	1	a	1	1	2	1	2	1	2	2	2	2	1	2	1	2	0	1	1	0	2	2	2	2	2	2
0	1	0	2	1	b	1	1	1	1	2	1	2	3	3	2	1	1	1	2	0	0	0	0	2	2	2	2	2	2
0	1	0	1	1	a	1	1	2	4	1	1	2	1	2	4	2	2	2	1	0	0	0	0	2	2	2	2	2	2
1	1	0	1	1	a	1	1	2	3	2	1	2	1	2	2	1	2	1	1	0	0	0	0	2	2	2	2	2	2
0	0	0	1	1	a	1	1	2	1	2	1	2	3	3	2	1	1	2	1	0	0	1	0	2	2	2	2	2	2
0	1	0	1	1	a	1	1	2	3	2	1	2	1	2	4	2	2	1	2	0	0	0	0	2	2	2	2	2	2
0	1	0	1	2	b	1	1	1	2	2	1	2	2	2	2	1	1	2	1	0	0	1	1	2	2	2	2	2	2
0	0	1	1	1	a	1	1	2	3	2	2	2	1	2	2	1	1	2	1	0	0	0	0	2	2	2	2	2	2
0	0	0	2	1	b	1	1	2	2	2	1	2	2	2	2	1	2	1	1	0	0	0	0	2	2	2	2	2	2
0	1	0	2	1	b	1	1	1	2	2	2	2	3	3	2	1	1	1	2	0	1	1	1	2	2	2	1	2	2
0	1	0	2	1	a	1	1	1	1	2	1	2	3	3	2	1	1	1	2	0	0	0	1	2	2	2	1	2	2
0	0	0	1	1	d	3	1	2	1	1	1	2	2	2	2	1	1	2	1	0	0	0	0	1	2	1	2	2	2
0	0	0	2	1	a	3	1	1	1	1	1	2	3	3	2	1	1	2	2	0	0	0	0	2	2	2	2	2	2
0	0	0	2	1	a	1	1	2	2	2	1	2	2	2	2	1	2	1	1	0	1	0	1	2	2	2	1	1	1
0	1	0	1	1	a	1	1	2	3	2	1	2	1	2	2	1	2	2	2	0	0	1	1	2	2	2	2	2	2
0	0	0	2	1	a	1	1	1	2	2	1	2	3	3	2	1	1	1	2	0	0	1	0	2	2	2	2	2	2
0	0	0	2	1	b	2	2	1	1	2	1	2	3	3	2	1	1	1	2	0	0	0	0	2	2	2	2	2	2
0	1	0	2	1	a	1	1	2	1	2	1	2	2	2	2	1	1	2	2	0	0	1	0	2	2	2	2	2	2
0	0	0	2	1	b	1	1	1	2	2	1	2	3	3	2	1	2	1	2	0	0	0	0	2	2	2	2	2	2
0	1	0	1	1	b	1	1	2	1	2	1	2	2	2	2	1	1	2	2	0	1	0	0	2	2	2	1	1	1
0	0	0	2	1	b	1	1	1	1	2	1	2	3	3	2	1	1	1	2	0	0	0	0	2	2	2	2	2	2
0	0	0	2	2	a	1	1	1	1	1	2	1	3	3	2	1	1	1	2	0	0	0	0	2	2	2	1	2	2
0	0	0	2	1	a	1	1	1	1	2	2	2	3	3	#NULL!	2	1	1	1	0	1	0	0	2	1	2	2	2	2
0	1	0	2	1	a	1	1	1	1	1	2	2	3	3	2	1	1	2	2	0	1	0	0	2	2	2	2	2	2
0	0	0	1	1	b	1	1	1	1	2	2	2	2	2	2	1	1	2	2	0	0	0	1	2	2	2	2	2	2
0	0	1	2	1	c	2	2	1	1	2	1	2	2	2	2	1	1	2	1	0	0	0	0	2	2	2	2	2	2
0	1	0	2	1	a	1	1	2	2	2	1	2	2	2	2	1	1	1	1	0	0	0	0	2	1	2	2	1	2
1	1	0	2	1	a	1	1	1	2	2	2	2	2	2	2	1	1	1	1	0	0	1	0	2	2	2	2	2	2
0	1	0	2	2	a	1	1	1	1	1	2	2	3	3	2	1	1	1	2	0	1	1	0	2	2	2	2	2	2
0	0	0	2	1	a	1	1	1	1	1	2	1	3	3	2	1	1	1	2	0	0	0	0	2	1	2	2	2	2
0	0	0	1	1	b	1	1	2	1	1	1	2	3	3	2	1	1	2	2	0	0	0	0	2	2	2	2	2	2
0	0	0	2	1	b	1	1	2	1	2	2	2	3	3	2	1	2	1	1	0	0	0	0	2	2	2	2	2	2
0	0	0	2	1	a	1	1	2	1	2	1	2	2	2	2	1	1	1	1	0	0	1	0	1	1	1	2	2	2
0	0	0	2	1	b	1	1	2	1	2	2	2	2	2	2	1	1	1	1	0	0	0	0	2	2	2	2	2	2
0	0	0	2	1	a	3	1	1	1	2	1	2	3	3	2	1	1	1	2	0	1	0	0	2	2	2	1	2	2
0	0	0	2	1	c	1	1	1	1	2	2	2	3	3	2	1	1	1	1	0	0	0	0	2	2	2	2	2	2
0	1	0	1	1	b	1	1	2	2	2	1	2	2	2	2	1	1	1	1	0	0	1	0	2	1	2	2	2	2
1	1	1	2	1	a	1	1	2	2	2	1	2	2	2	2	1	2	2	1	0	0	0	1	2	1	2	2	2	2
0	0	0	1	1	b	1	1	2	3	2	1	2	1	2	4	2	2	1	2	0	1	1	0	2	2	2	2	1	2
0	0	0	1	1	a	1	1	2	1	1	2	2	3	3	2	1	1	1	2	0	1	0	0	2	2	2	2	2	2
0	0	0	2	2	a	2	2	1	1	1	1	2	3	3	2	1	1	2	2	0	0	0	0	2	2	2	2	2	2
0	1	0	1	2	a	3	1	1	1	2	2	2	3	3	2	1	1	2	2	0	0	0	0	2	2	2	2	2	2
0	1	0	2	2	a	2	2	1	1	1	2	2	3	3	2	1	1	1	2	0	0	0	0	2	2	2	2	2	2
0	0	0	1	1	a	1	1	2	1	2	1	2	2	2	2	1	2	2	1	0	1	1	0	2	2	2	2	1	2
0	1	1	1	1	a	1	1	1	2	2	1	2	2	2	2	1	2	2	1	1	0	0	1	2	2	2	2	2	2
0	0	1	1	1	c	1	1	2	1	2	1	2	1	2	2	1	1	2	1	0	0	0	0	1	1	1	2	1	2
0	1	0	2	1	d	1	1	1	1	1	2	2	2	2	2	1	1	2	1	0	0	1	0	1	1	1	2	1	2
0	1	0	2	1	b	1	1	1	2	1	1	2	2	2	2	1	1	2	2	0	0	1	0	2	2	2	2	2	2
0	0	0	1	2	a	1	1	1	2	2	1	2	2	2	2	1	2	1	2	0	0	1	0	2	2	2	2	2	2
0	0	0	2	1	b	1	1	2	2	2	1	2	2	2	2	1	2	1	2	0	0	1	0	2	2	2	2	2	2
0	0	0	2	2	d	2	2	1	1	2	1	2	2	2	2	1	1	1	1	0	0	0	0	2	1	1	2	2	2
1	1	0	1	1	c	1	1	2	3	2	1	2	1	2	4	2	2	1	1	0	0	1	0	2	2	2	2	2	2
0	1	0	2	1	a	1	1	2	1	2	1	2	3	3	#NULL!	2	1	1	2	0	0	1	0	2	2	2	2	2	2
0	0	0	2	1	b	1	1	2	1	1	1	2	1	2	2	1	1	1	2	0	0	0	0	1	1	1	2	2	2
0	1	0	2	1	d	1	1	1	1	2	1	2	3	3	2	1	1	1	2	0	0	1	0	1	1	1	2	2	2
0	1	1	1	1	c	1	1	2	1	2	1	2	3	3	2	1	1	1	2	0	1	0	0	2	1	2	2	2	2
0	1	1	1	1	a	1	1	2	1	1	1	2	2	2	2	1	1	2	2	0	0	0	0	2	2	2	1	1	1
0	0	0	2	1	a	1	1	1	1	2	1	2	2	2	#NULL!	2	2	1	2	0	0	1	0	2	2	2	2	2	2
1	1	0	1	1	a	1	1	2	1	1	1	2	3	3	2	1	1	2	2	0	0	0	0	2	2	2	1	1	1
0	0	1	2	2	d	2	1	1	2	2	1	2	3	3	2	1	1	1	2	0	0	0	0	1	1	2	2	2	2
0	0	0	2	2	a	1	1	1	1	2	1	2	3	3	2	1	1	1	2	0	0	1	0	2	1	2	2	2	2
0	1	1	2	2	d	2	2	1	1	2	1	2	3	3	2	1	1	1	2	0	1	0	0	1	1	2	2	2	2
0	1	0	1	1	c	1	1	1	4	2	1	2	1	2	#NULL!	2	2	1	2	0	0	0	0	2	2	2	2	2	2
0	1	1	2	1	b	1	1	2	2	1	1	2	2	2	2	1	2	2	1	0	1	1	0	2	2	2	2	2	2
0	1	1	1	1	b	1	1	1	2	1	1	2	2	2	2	1	1	2	1	0	0	0	0	2	2	1	2	2	2
0	1	1	1	1	b	1	1	2	2	1	1	2	1	2	3	2	2	2	1	0	0	1	0	2	2	2	2	2	2
0	0	0	1	1	b	1	1	1	1	1	1	2	3	3	4	2	1	2	2	0	0	1	0	2	2	2	2	2	2
0	1	1	2	1	a	1	1	2	4	1	1	2	1	2	4	2	2	2	1	0	0	1	0	2	2	2	2	2	2
0	1	0	2	1	e	1	1	2	1	1	1	2	1	2	2	1	2	1	1	1	1	0	0	1	1	1	2	2	2
0	1	1	1	1	b	1	1	2	2	1	1	2	1	2	2	1	2	2	2	0	1	0	0	2	2	2	2	2	2
0	1	1	2	1	a	1	1	1	4	1	1	2	1	2	2	1	2	2	1	0	0	1	0	2	2	2	2	2	2
0	0	0	2	1	a	1	1	2	1	1	1	2	3	3	2	1	1	1	2	0	0	0	0	2	2	2	2	2	2
0	1	1	1	2	a	1	1	2	3	1	1	2	1	2	2	1	2	2	1	0	0	1	0	2	2	2	2	2	2
0	1	1	2	1	e	1	1	1	1	1	1	2	1	2	2	1	1	1	1	0	0	1	0	1	1	1	2	2	2
0	1	1	2	1	a	1	1	2	4	1	1	2	1	2	#NULL!	2	2	2	1	0	0	1	1	2	2	2	2	2	2
1	1	1	2	1	a	1	1	2	4	1	1	2	1	2	2	1	2	2	1	0	0	1	0	2	2	2	2	2	2
0	0	1	2	1	a	2	2	1	1	1	2	2	2	2	2	1	1	2	1	0	1	0	0	2	2	2	1	2	2
0	0	0	2	1	a	1	1	1	1	1	1	2	3	3	2	1	1	1	2	0	0	0	0	2	2	2	1	1	1
0	0	0	2	1	c	1	1	2	1	2	1	2	3	3	2	1	1	1	2	0	0	0	0	2	2	2	1	2	2
0	0	0	2	1	a	1	1	1	1	1	1	2	3	3	2	1	1	2	2	0	0	0	1	2	2	2	2	2	2
0	1	1	2	1	d	1	2	2	3	2	1	2	1	2	2	1	2	2	2	0	0	1	0	1	1	2	2	2	2
0	0	0	2	1	b	1	1	1	1	1	1	2	3	3	2	1	2	1	2	0	0	1	0	2	1	2	2	2	2
0	1	1	1	1	d	1	1	2	2	1	1	2	2	2	#NULL!	2	1	2	1	0	1	0	0	2	2	2	2	2	2
0	0	0	2	1	a	1	1	2	1	1	1	2	2	2	2	1	2	1	2	0	0	0	0	1	1	2	2	2	2
0	0	0	2	2	c	1	1	1	1	1	1	2	3	3	2	1	1	1	2	1	0	0	0	2	2	2	1	2	2
0	0	1	1	2	b	1	1	2	1	1	1	2	3	3	2	1	2	2	2	1	0	0	1	2	2	2	2	2	2
0	0	0	1	1	b	1	1	1	1	1	1	2	2	2	2	1	1	1	2	0	0	0	0	2	2	2	2	2	2
1	0	0	1	1	b	2	2	2	2	1	2	2	1	2	2	1	2	2	1	0	0	0	0	2	2	2	2	1	2
0	0	0	2	1	a	2	1	2	1	1	1	2	3	3	2	1	2	1	1	0	0	0	0	2	2	2	2	2	2
1	1	0	2	1	c	1	1	1	3	1	1	2	1	2	2	1	2	2	2	0	0	0	0	2	2	2	2	2	2
0	0	0	1	1	b	2	2	1	2	2	1	2	2	2	#NULL!	2	1	2	2	0	0	0	0	1	1	2	2	2	2
0	0	1	2	1	b	2	2	2	2	2	1	2	2	2	#NULL!	2	1	2	2	0	0	0	0	1	1	2	2	2	2
0	1	0	2	1	c	1	1	1	1	2	1	2	2	2	2	1	1	1	2	0	0	0	0	1	1	1	2	2	2
0	0	0	1	1	b	1	1	2	2	2	1	2	2	2	2	1	2	1	2	0	0	1	1	1	1	1	2	2	2
0	1	0	2	2	a	1	1	1	1	2	1	2	3	3	2	1	1	2	2	0	0	0	0	2	2	2	2	2	2
0	1	0	1	1	b	1	1	1	2	2	1	2	2	2	2	1	1	2	1	0	0	0	0	1	1	1	2	2	2
0	1	0	1	1	b	1	1	2	1	2	1	2	1	2	2	1	1	2	1	0	0	0	0	1	1	1	2	2	2
0	0	0	1	1	a	1	1	2	1	2	2	1	3	3	4	2	1	1	1	0	0	0	0	2	2	2	1	1	1
0	1	1	2	1	d	1	1	1	2	2	2	2	1	2	2	1	1	1	1	0	0	1	0	2	2	2	2	2	2
0	1	0	1	1	a	1	1	1	2	2	1	2	3	3	2	1	1	1	2	0	0	1	0	2	1	2	2	2	2
0	1	1	1	1	b	1	1	2	2	2	1	2	2	2	2	1	1	2	1	0	0	1	0	1	1	1	2	2	2
0	0	0	1	1	a	1	1	2	1	2	1	2	3	3	2	1	1	2	2	0	0	0	0	2	2	1	2	1	2
0	1	0	2	2	b	1	1	1	2	2	1	2	2	2	2	1	2	2	1	1	0	0	0	1	1	1	1	1	1
1	1	0	2	1	a	1	1	1	2	2	1	2	2	2	2	1	1	1	2	0	1	1	0	2	2	2	2	2	2
0	0	0	2	1	b	1	1	2	2	2	1	2	2	2	2	1	2	1	2	0	0	0	1	2	2	2	1	2	2
1	0	0	2	1	a	2	2	1	1	2	1	1	3	3	2	1	1	1	2	0	0	1	0	2	2	2	2	2	2
0	1	0	1	1	c	1	1	2	2	2	1	1	1	2	4	2	1	1	1	0	0	0	0	1	1	2	2	2	2
0	1	0	1	1	d	1	1	2	2	2	1	2	2	2	2	1	2	1	1	0	1	1	0	2	2	2	2	2	2
0	1	0	2	1	b	1	1	2	1	2	1	2	2	2	2	1	1	2	2	0	0	0	0	2	2	2	2	2	2
0	0	0	1	1	a	2	2	2	1	1	2	1	1	2	2	1	1	1	1	0	0	0	0	2	2	2	2	2	2
0	0	0	1	1	a	1	1	2	1	2	1	2	2	2	2	1	1	2	1	0	0	0	0	2	2	2	2	2	2
0	1	0	2	1	c	1	1	1	3	2	1	2	3	3	2	1	2	1	2	0	0	1	0	1	1	1	2	2	2
0	1	0	2	1	a	2	2	2	1	1	1	2	2	2	4	2	1	2	1	0	0	1	0	2	2	2	2	2	2
0	0	0	1	1	b	1	1	2	1	1	1	2	2	2	2	1	1	1	2	0	0	0	0	2	2	2	2	2	2
0	1	0	2	1	a	1	1	1	1	1	1	2	3	3	2	1	1	1	2	0	0	1	0	2	2	2	2	2	2
0	1	0	1	2	a	1	1	1	4	1	1	2	1	2	2	1	2	2	1	0	0	1	0	2	2	2	2	2	2
1	1	0	1	1	a	1	1	2	3	1	1	2	1	2	2	1	2	2	1	0	0	0	0	2	2	2	2	2	2
0	1	0	2	1	b	1	1	2	1	1	2	2	2	2	2	1	1	2	2	0	0	1	0	1	1	1	2	2	2
0	0	0	2	1	b	1	1	2	1	1	2	1	1	2	2	1	1	2	2	0	0	0	0	1	1	1	1	1	1
0	1	0	2	2	a	2	2	1	1	1	1	2	3	3	2	1	1	1	2	0	0	0	0	2	2	2	1	2	2
0	0	0	2	1	a	1	1	2	2	1	1	2	2	2	4	2	1	2	1	0	1	1	0	1	1	1	2	2	2
1	1	0	1	1	a	1	1	2	4	1	2	1	1	2	2	1	2	2	1	0	0	1	0	2	2	2	2	2	2
1	1	0	2	1	b	1	1	1	4	1	2	1	1	2	2	1	2	2	1	0	0	1	0	1	1	1	2	2	2
0	0	0	2	1	b	1	1	1	1	2	1	1	3	3	2	1	1	1	2	0	0	1	0	2	2	2	1	2	2
0	1	0	1	1	a	1	1	2	2	2	1	2	1	2	2	1	2	1	1	0	1	1	0	2	1	2	2	2	2
0	0	0	1	1	a	1	1	2	1	2	2	2	3	3	2	1	1	1	2	0	0	0	0	2	2	2	1	1	1
0	1	0	2	1	b	1	1	2	2	1	1	2	2	2	#NULL!	2	1	2	1	0	0	1	0	1	1	1	2	2	2
0	1	0	2	1	b	1	1	1	5	1	1	1	1	2	#NULL!	2	1	2	2	0	0	0	0	2	2	2	2	2	2
0	1	0	1	1	b	1	1	2	4	1	1	1	1	2	2	1	2	2	2	0	0	1	1	2	2	2	1	2	2
0	0	0	2	1	a	1	1	1	1	1	1	1	3	3	2	1	1	1	2	0	0	0	0	2	2	2	2	2	2
0	0	0	1	1	a	1	1	2	1	1	2	1	3	3	2	1	1	1	2	1	1	0	0	2	2	2	1	2	2
0	0	0	1	1	a	2	2	1	2	1	1	2	2	2	2	1	1	2	2	0	0	1	0	2	2	2	2	2	2
0	0	1	1	1	b	1	1	2	1	1	2	1	1	2	2	1	2	2	1	0	0	1	0	1	1	1	2	2	2
0	1	0	2	2	e	1	1	1	1	2	2	2	2	2	3	2	1	1	1	0	0	0	0	1	1	1	2	2	2
0	1	0	2	1	a	1	1	1	1	2	1	1	3	3	2	1	1	1	2	1	0	0	0	2	2	2	1	1	1
0	0	0	2	1	e	1	1	1	1	2	2	2	2	2	2	1	1	1	2	0	0	0	0	1	1	1	2	1	2
0	0	0	1	1	a	1	1	2	1	2	2	1	3	3	2	1	1	1	2	0	0	0	0	2	2	2	1	2	2
1	1	0	1	1	a	1	1	1	4	1	1	2	1	2	2	1	2	2	1	0	0	1	0	2	2	2	2	2	2
0	1	0	1	1	a	1	1	1	2	1	1	2	2	2	2	1	1	1	1	1	0	0	0	2	2	2	2	2	2
0	1	0	2	1	c	1	1	1	2	1	1	2	2	2	2	1	1	1	1	0	0	0	0	2	2	2	2	2	2
0	0	0	1	1	d	1	1	1	1	1	2	2	2	2	2	1	1	2	1	0	0	0	0	1	1	1	2	2	2
0	0	0	2	1	a	1	1	2	1	1	2	2	2	2	2	1	1	2	1	0	0	0	0	2	2	2	2	2	2
0	0	0	1	1	a	1	1	2	1	1	1	2	2	2	2	1	1	1	1	0	0	0	0	2	2	2	1	1	1
0	0	0	2	2	d	1	1	1	1	1	1	2	3	3	2	1	1	1	1	0	0	1	0	1	1	1	2	2	2
0	0	0	2	1	a	1	1	2	1	1	1	2	3	3	2	1	1	1	2	0	0	0	0	2	2	2	2	2	2
0	1	0	1	1	a	1	1	1	1	1	1	2	3	3	2	1	1	1	2	0	0	1	0	2	2	2	2	2	2
0	1	0	1	1	a	1	1	2	1	1	2	2	2	2	2	1	1	2	1	0	0	0	0	2	2	2	1	1	1
0	1	0	1	1	a	1	1	2	4	1	1	2	1	2	4	2	2	2	1	0	0	1	0	2	2	2	2	2	2
0	0	0	1	1	a	1	1	2	1	1	1	2	3	3	2	1	1	1	2	0	0	0	0	2	2	2	2	2	2
0	1	0	2	1	a	1	1	2	5	1	1	2	1	2	4	2	2	2	1	0	0	1	0	2	2	2	2	2	2
0	0	0	2	1	b	1	1	1	1	1	1	2	3	3	2	1	1	1	2	0	0	1	0	1	1	1	2	2	2
0	0	0	1	1	a	1	1	1	4	1	1	2	1	2	4	2	2	2	1	0	0	1	0	2	2	2	2	2	2
0	1	0	1	1	a	1	1	2	2	1	2	2	1	2	2	1	2	2	1	0	0	1	0	2	2	2	2	2	2
0	0	0	2	2	a	2	2	1	1	1	2	2	3	3	2	1	1	2	2	0	0	0	0	2	2	2	2	2	2
0	1	1	1	2	a	1	1	1	3	2	2	2	3	3	2	1	2	2	1	0	1	1	1	2	2	2	2	2	2
0	0	0	1	1	a	1	1	2	1	2	2	2	2	2	2	1	1	2	2	0	1	0	1	2	2	2	2	2	2
0	0	0	2	1	a	1	1	2	2	2	1	2	1	2	2	1	1	2	2	0	0	1	0	2	2	2	2	2	2
1	1	1	2	1	a	1	1	2	3	1	1	1	1	2	4	2	2	2	1	0	0	1	0	2	2	2	2	2	2
1	1	0	1	2	a	1	1	1	2	1	1	2	3	3	2	1	2	2	2	0	0	0	0	2	2	2	2	2	2
0	1	1	2	2	b	1	1	1	2	1	1	1	2	2	4	2	2	2	1	0	0	0	0	2	2	2	2	2	2
0	0	1	2	1	c	1	1	1	1	1	1	2	2	2	2	1	1	2	2	0	0	0	0	2	2	2	2	2	2
0	0	0	1	1	b	1	1	1	1	2	1	2	3	3	3	2	1	2	2	0	0	1	0	2	2	1	2	2	2
0	0	0	1	1	a	1	1	2	4	2	1	2	1	2	2	1	2	2	1	0	0	1	0	2	2	2	2	2	2
0	0	0	1	1	a	1	1	2	1	2	2	2	3	3	2	1	2	1	2	0	0	0	0	2	2	2	2	2	2
0	0	0	1	1	a	1	1	1	1	2	1	2	3	3	2	1	2	1	2	0	0	0	0	2	2	2	2	2	2
0	1	0	2	1	c	1	1	1	3	1	1	2	1	2	2	1	2	2	2	0	0	1	0	2	2	2	2	2	2
0	0	0	2	1	b	2	2	2	1	1	2	1	3	3	4	2	1	1	1	0	0	0	0	2	2	2	2	2	2
1	1	1	1	2	b	1	1	1	5	1	1	2	1	2	2	1	2	2	2	0	0	1	0	2	2	2	1	1	1
0	1	0	1	1	b	2	1	2	4	1	1	2	1	2	2	1	2	2	2	0	1	1	0	2	2	2	2	1	2
0	1	1	1	1	a	2	2	2	3	1	1	2	1	2	3	2	2	2	1	0	1	1	0	2	2	2	2	2	2
0	1	1	2	2	b	2	1	1	1	1	1	2	2	2	3	2	1	2	1	0	0	0	0	2	2	2	2	2	2
0	0	0	1	1	b	1	1	2	2	1	1	2	1	2	4	2	2	2	1	0	0	0	1	2	2	2	1	1	1
0	0	0	1	1	b	1	1	2	1	1	1	2	1	2	2	1	2	2	2	0	0	1	0	2	2	2	2	1	2
1	1	0	2	2	b	1	1	1	4	1	1	2	2	2	2	1	2	2	1	0	1	1	0	2	2	2	2	2	2
0	1	0	2	2	b	1	1	1	2	1	2	2	3	3	2	1	1	1	2	0	0	0	0	2	2	2	1	1	1
0	1	0	1	1	c	1	1	2	1	1	2	2	2	2	4	2	1	1	1	0	0	0	0	2	2	2	2	1	2
1	1	1	1	1	a	2	2	2	5	1	1	2	1	2	4	2	2	2	2	0	0	1	0	2	2	2	2	2	2
0	1	0	1	1	b	1	1	2	1	1	1	2	3	3	2	1	1	1	2	0	1	0	0	2	2	2	2	1	2
0	1	0	2	1	b	1	1	1	1	1	1	2	3	3	2	1	1	1	2	0	0	0	0	2	2	2	1	1	1
0	0	0	1	1	a	1	1	2	1	1	1	2	2	2	2	1	1	1	1	0	1	1	0	2	2	2	1	1	1
0	0	0	1	1	a	2	2	1	1	1	2	1	2	2	2	1	1	1	2	0	0	0	0	2	2	2	1	2	2
0	0	0	2	2	b	2	2	1	1	1	2	2	3	3	3	2	1	2	1	0	0	0	0	2	2	2	2	2	2
0	0	0	2	1	c	1	1	1	1	1	1	2	3	3	2	1	1	1	1	0	0	0	0	2	1	2	2	1	2
0	0	1	2	2	b	1	1	1	1	1	1	2	3	3	2	1	2	2	1	0	0	1	0	2	2	2	2	2	2
1	0	0	1	1	a	2	2	2	2	1	1	2	1	2	2	1	2	2	1	0	0	0	0	2	2	2	2	2	2
1	1	0	1	1	a	1	1	2	3	1	1	2	1	2	2	1	2	2	1	0	1	0	1	2	2	2	2	2	2
1	1	0	1	1	a	1	1	1	3	1	1	2	1	2	2	1	2	2	2	0	0	1	0	2	2	2	2	2	2
0	0	0	2	2	b	3	2	1	1	1	1	2	3	3	2	1	1	2	1	0	0	0	0	2	1	2	2	2	2
0	1	0	2	2	b	1	1	1	2	1	1	1	2	2	2	1	2	2	1	0	0	0	0	2	2	2	2	2	2
0	0	0	2	2	d	1	1	1	3	1	1	2	1	2	2	1	2	2	2	0	0	0	0	2	2	2	2	1	2
0	0	0	2	1	b	1	1	1	1	1	2	2	3	3	2	1	1	2	1	0	0	0	0	2	2	2	2	2	2
0	0	0	2	1	c	2	2	2	3	1	1	2	1	2	3	2	2	2	1	0	0	1	0	2	2	2	2	1	2
0	1	0	2	2	c	1	1	1	2	1	1	2	2	2	2	1	2	2	2	0	0	0	0	2	2	2	2	2	2
0	0	0	1	1	d	1	1	2	1	1	1	2	1	2	2	1	1	2	2	0	0	1	0	2	2	2	1	1	1
0	1	0	2	1	c	2	2	1	2	1	1	2	1	2	4	2	1	2	2	0	0	0	0	2	2	2	2	2	2
0	1	0	1	1	d	1	1	2	3	1	1	2	1	2	2	1	1	2	2	0	1	1	0	2	2	2	2	1	2
0	1	0	1	1	c	1	1	1	1	1	2	2	2	2	2	1	1	2	1	0	0	0	0	2	2	2	2	1	2
0	0	0	2	2	d	2	2	1	1	1	2	2	2	2	2	1	1	2	1	0	0	0	0	2	2	2	2	2	2
0	0	0	1	1	b	1	1	2	1	1	2	2	1	2	2	1	2	1	2	0	0	0	0	2	2	2	2	1	2
0	1	1	1	1	c	1	1	2	2	1	2	2	2	2	4	2	1	2	2	0	0	1	0	2	2	2	2	1	2
0	1	0	1	1	b	1	1	2	1	1	1	2	1	2	4	2	2	2	2	0	1	0	0	2	2	2	2	2	2
0	0	0	2	2	d	1	1	1	1	1	1	2	3	3	2	1	1	2	2	0	0	1	0	1	2	1	2	1	2
1	1	0	1	2	c	1	1	1	1	1	1	2	2	2	2	1	1	2	2	0	1	1	0	2	2	2	2	2	2
0	1	1	2	1	b	1	1	1	5	1	1	1	1	2	2	1	2	2	2	0	0	0	0	2	2	2	2	2	2
0	1	1	1	1	c	1	1	2	4	1	1	1	1	2	2	1	2	2	2	0	1	1	0	2	2	2	2	2	2
0	0	0	2	2	c	1	1	1	1	1	1	2	3	3	2	1	1	1	2	0	0	0	0	1	2	1	1	1	1
1	1	1	1	2	b	1	1	1	3	1	1	2	1	2	2	1	2	2	2	0	0	1	0	2	2	2	1	1	1
0	0	0	1	1	c	1	1	1	2	1	1	2	1	2	2	1	2	2	1	0	0	1	0	2	2	2	1	1	1
0	1	0	2	1	b	2	2	2	2	1	2	2	1	2	4	2	2	2	2	0	0	0	0	2	2	2	2	2	2
0	0	0	1	1	a	1	1	2	1	1	2	2	3	3	2	1	2	1	2	0	0	0	0	2	2	2	2	2	2
1	1	1	1	1	a	2	2	2	3	1	1	2	1	2	4	2	2	2	1	0	0	1	0	2	2	2	2	2	2
0	0	0	1	1	c	1	1	2	2	1	1	2	2	2	2	1	2	2	2	0	0	0	0	2	2	2	2	1	2
0	1	0	2	1	c	2	2	1	2	1	2	2	2	2	2	1	1	2	1	0	0	0	0	2	2	2	2	2	2
0	0	0	2	1	e	1	2	1	2	2	1	2	2	2	2	1	1	1	2	0	0	0	0	1	1	1	2	1	2
0	1	0	1	1	b	1	1	1	1	2	2	2	3	3	1	2	1	2	2	1	0	0	0	2	2	2	1	2	2
0	0	0	1	1	a	1	1	1	1	2	1	2	3	3	2	1	1	1	2	0	0	1	0	2	2	2	2	2	2
0	1	0	1	1	b	1	1	2	1	2	1	2	2	2	2	1	1	1	1	0	1	1	0	1	1	1	1	1	1
0	0	0	1	1	a	1	1	1	1	2	2	2	3	3	2	1	1	1	2	0	0	0	0	2	2	2	2	2	2
0	0	0	1	1	a	1	1	2	1	2	2	2	3	3	2	1	1	1	2	0	0	0	0	2	2	2	2	2	2
0	1	0	1	1	a	1	1	1	2	2	1	2	3	3	2	1	2	1	2	0	0	0	0	2	2	2	1	1	1
1	1	0	1	1	a	1	1	2	1	2	1	2	3	3	2	1	1	1	2	0	0	0	0	2	2	2	2	1	2
0	1	0	2	1	b	1	1	2	2	2	1	2	1	2	2	1	2	1	2	0	0	0	0	2	2	2	2	1	2
0	1	0	2	2	b	1	1	1	1	2	2	2	2	2	2	1	1	2	2	0	0	0	0	1	1	1	2	2	2
0	1	1	1	1	a	1	1	2	1	2	1	2	2	2	2	1	2	1	1	0	0	1	0	2	2	2	2	1	2
0	1	1	2	2	b	1	1	1	2	2	1	2	2	2	2	1	2	1	1	0	0	1	1	1	1	1	2	1	2
0	0	0	1	1	a	1	1	2	1	2	1	2	3	3	2	1	1	1	2	0	0	0	0	2	2	2	1	1	1
0	1	0	2	1	a	1	1	1	1	2	1	2	3	3	2	1	1	1	2	0	1	0	0	2	2	2	1	1	1
0	1	0	1	1	a	1	1	2	1	2	2	2	3	3	2	1	1	1	2	0	0	0	1	2	2	2	1	1	1
0	1	0	1	1	a	1	1	1	2	2	2	2	3	3	2	1	2	1	2	0	1	0	0	2	2	2	1	1	1
0	0	0	2	1	a	1	1	1	1	2	1	2	3	3	2	1	1	1	2	0	0	0	0	2	2	2	2	2	2
0	0	0	1	1	a	1	1	2	1	2	2	2	3	3	2	1	1	1	2	0	0	0	0	2	2	2	2	2	2
0	1	1	2	1	b	2	2	1	2	2	2	2	1	2	2	1	2	2	1	0	0	0	0	1	1	1	2	1	2
0	1	0	2	1	e	1	1	1	2	1	2	2	2	2	2	1	1	1	1	0	0	0	0	2	2	2	2	1	2
0	0	0	1	1	a	1	1	2	1	2	2	2	2	2	2	1	2	1	1	0	1	0	0	2	2	2	1	1	1
0	0	0	1	1	a	1	1	2	1	2	2	2	3	3	2	1	1	1	2	0	0	0	0	2	2	2	1	1	1
0	1	0	1	1	a	1	1	2	1	2	2	2	3	3	3	2	2	1	2	0	1	0	0	2	2	2	2	1	2
0	0	0	1	1	a	1	1	2	1	2	1	1	3	3	2	1	1	1	1	0	0	0	0	2	2	2	2	1	2
0	0	0	1	1	a	1	1	2	1	2	1	1	3	3	2	1	1	1	2	0	1	1	0	2	2	2	2	2	2
0	0	0	1	1	a	1	1	1	1	2	1	1	3	3	2	1	1	1	1	0	0	0	0	2	2	2	2	1	2
0	0	0	2	2	a	1	1	1	1	2	1	2	3	3	2	1	1	1	2	0	0	0	0	2	2	2	1	1	1
0	0	0	1	1	a	1	1	1	1	2	1	2	3	3	2	1	1	1	1	0	0	1	0	2	2	2	2	2	2
0	1	0	1	1	a	1	1	2	1	2	2	2	3	3	2	1	1	1	1	0	1	1	0	2	2	2	2	2	2
0	0	0	1	1	b	1	1	2	1	2	1	2	3	3	2	1	1	1	2	0	1	0	0	2	2	2	1	1	1
0	1	0	2	1	a	2	2	2	2	2	2	2	2	2	2	1	2	1	2	0	1	0	0	2	2	2	2	2	2
0	1	0	2	2	c	2	2	1	1	2	2	2	3	3	2	1	1	1	1	0	0	0	1	2	2	2	2	2	2
0	0	0	2	1	b	1	1	2	1	2	1	2	2	2	2	1	1	1	1	0	1	0	1	2	2	2	2	2	2
0	1	0	1	1	a	1	1	1	1	2	1	2	3	3	2	1	1	1	2	0	1	0	0	2	2	2	2	1	2
0	1	0	2	2	c	1	1	2	1	2	1	2	3	3	2	1	1	1	2	0	0	0	0	2	2	2	2	2	2
0	0	0	1	1	a	1	1	2	1	2	1	2	2	2	2	1	1	1	2	0	1	1	0	2	2	2	2	1	2
0	0	0	2	2	a	1	1	1	1	2	1	2	2	2	2	1	1	1	2	0	0	0	0	2	2	2	2	1	2
0	0	0	1	1	a	1	1	2	1	2	1	2	3	3	2	1	1	1	2	0	0	0	0	2	2	2	1	1	1
0	0	0	2	1	b	1	1	1	1	2	1	2	3	3	2	1	1	1	2	0	1	0	0	2	1	2	1	2	2
0	1	0	1	1	c	2	2	2	2	2	1	2	1	2	2	1	2	2	1	0	1	0	0	2	2	2	2	2	2
0	0	0	1	1	a	1	1	2	1	2	2	2	2	2	2	1	2	2	1	0	0	1	0	2	2	2	2	1	2
0	0	0	2	1	a	2	2	1	2	2	1	2	2	2	2	1	1	1	2	0	0	0	0	2	2	2	2	1	2
0	1	0	2	1	b	2	2	1	1	2	2	2	2	2	2	1	1	1	1	0	0	0	0	2	2	2	2	1	2
0	1	0	2	2	b	2	2	1	1	2	1	2	3	3	2	1	1	1	1	0	0	0	0	2	2	2	2	2	2
0	1	0	1	1	b	1	1	2	1	2	2	2	3	3	2	1	1	1	1	0	0	0	0	2	2	2	2	1	2
0	0	0	2	2	e	3	1	1	1	2	2	1	3	3	2	1	1	1	1	0	0	0	0	1	1	2	2	1	2
0	0	0	2	2	c	1	1	1	1	2	2	2	3	3	1	2	1	2	2	0	0	0	0	1	1	1	2	1	2
0	0	0	2	2	b	1	1	1	1	2	2	2	2	2	2	1	1	2	2	0	0	0	0	2	2	2	2	1	2
0	0	0	2	1	c	1	1	1	1	2	1	2	2	2	2	1	1	2	2	0	0	0	0	2	1	2	2	2	2
0	1	0	2	1	b	1	1	1	2	2	1	2	2	2	2	1	2	1	1	0	0	1	0	1	1	1	2	2	2
0	1	0	2	2	c	1	1	1	1	2	2	2	3	3	2	1	1	1	2	0	1	0	0	2	2	2	2	2	2
0	1	0	1	1	a	1	1	2	2	2	1	2	2	2	2	1	2	1	1	0	0	0	0	1	1	1	2	1	2
0	1	0	2	2	a	1	1	1	2	2	2	2	3	3	2	1	1	1	2	0	0	1	0	2	2	2	1	2	2
0	1	0	1	2	e	1	1	1	1	2	1	2	3	3	2	1	1	2	1	0	0	0	0	2	1	2	1	2	2
0	0	1	2	1	e	1	1	1	1	2	1	2	2	2	2	1	1	1	1	0	0	0	0	2	2	2	2	2	2
0	1	0	2	2	b	1	1	1	1	2	1	2	2	2	2	1	1	1	1	0	0	0	0	2	2	2	2	2	2
0	0	0	2	2	a	1	1	1	1	2	1	2	3	3	2	1	1	1	2	0	0	0	0	2	2	2	1	2	2
0	0	0	2	1	a	1	1	2	1	2	1	2	3	3	2	1	1	1	2	0	0	0	1	2	2	2	2	2	2
0	0	0	2	1	b	3	1	2	1	2	2	1	3	3	2	1	1	2	1	0	0	0	1	2	1	2	1	2	2
0	0	0	1	1	c	1	1	2	1	2	2	2	2	2	2	1	1	1	1	0	0	0	0	1	1	1	2	1	2
0	0	0	1	2	a	1	1	2	2	2	2	2	2	2	2	1	1	1	1	0	0	1	0	2	2	2	2	2	2
0	1	0	1	1	c	1	1	2	2	2	1	2	1	2	2	1	2	1	2	0	0	1	1	1	1	1	2	1	2
0	0	1	1	1	a	1	1	2	4	2	1	2	1	2	2	1	2	2	2	0	0	1	0	2	2	2	1	1	1
0	1	1	1	1	a	1	1	2	4	2	1	2	1	2	2	1	2	2	1	0	0	0	0	2	2	2	2	1	2
0	0	1	1	1	d	1	1	2	3	2	1	2	1	2	2	1	2	2	2	0	0	1	0	1	1	1	2	1	2
0	1	1	1	1	c	1	1	1	2	2	1	2	2	2	2	1	2	1	2	0	0	1	0	1	1	1	2	1	2
0	0	0	2	2	a	1	1	1	1	2	1	2	3	3	2	1	1	1	2	0	0	0	0	2	1	1	2	2	2
0	1	1	2	2	b	1	1	1	2	2	1	2	2	2	2	1	1	1	2	0	0	0	0	2	2	2	2	2	2
0	1	0	1	1	a	1	1	2	1	1	2	2	2	2	2	1	2	2	1	0	0	0	0	2	2	2	2	2	2
1	1	1	1	1	a	1	1	2	4	2	1	2	1	2	4	2	2	2	1	0	1	1	0	2	2	2	2	2	2
0	1	0	1	1	a	1	1	2	1	2	1	2	1	2	2	1	1	2	2	0	0	0	0	1	1	1	1	1	1
0	1	0	2	1	a	1	2	1	2	2	1	1	2	2	2	1	2	2	2	0	0	0	0	2	2	2	2	2	2
0	0	0	1	1	d	1	1	2	2	2	1	2	1	2	2	1	1	2	2	0	0	1	0	2	2	2	2	2	2
1	1	0	2	1	e	2	2	1	1	2	2	1	1	2	2	1	1	2	1	0	0	1	0	2	2	2	2	2	2
0	0	0	1	1	e	1	1	2	2	2	1	2	2	2	2	1	1	2	1	0	0	1	0	2	2	2	2	2	2
0	0	0	1	1	e	2	2	1	1	2	2	1	2	2	2	1	1	2	2	0	0	0	0	2	2	2	2	2	2
0	0	0	2	1	a	1	1	1	3	2	1	2	3	3	2	1	2	2	1	0	0	0	1	1	1	1	2	1	2
0	1	0	1	1	a	1	1	2	1	2	2	2	2	2	2	1	2	1	1	0	0	0	1	2	2	2	1	2	2
0	0	0	2	2	a	1	1	1	1	2	2	1	3	3	2	1	1	1	2	0	0	0	0	2	2	2	2	2	2
1	0	0	1	1	e	1	1	2	1	2	2	1	1	2	2	1	1	2	1	0	0	0	0	2	2	2	2	1	2
0	1	0	1	1	a	2	2	2	4	2	1	1	1	2	4	2	2	2	1	0	0	0	0	2	2	2	2	2	2
0	0	0	1	1	d	2	1	2	3	2	1	2	1	2	4	2	2	2	2	0	0	0	0	2	2	2	2	1	2
0	1	0	2	1	b	1	1	1	1	2	1	2	2	2	2	1	1	1	2	0	0	0	0	1	1	1	2	2	2
0	1	0	2	1	b	1	1	1	1	2	2	1	3	3	2	1	1	2	2	0	0	0	0	2	2	2	2	2	2
0	0	0	1	1	c	3	3	1	1	2	1	2	2	2	1	2	1	2	1	0	0	0	0	2	2	2	2	2	2
0	1	0	1	1	a	1	2	2	4	2	1	2	1	2	4	2	2	2	2	0	0	1	1	2	2	2	2	2	2
0	0	0	2	1	b	2	1	2	1	2	2	1	2	2	2	1	2	2	2	0	0	0	0	2	2	2	2	2	2
0	0	0	2	1	b	2	1	2	3	2	1	2	1	2	4	2	2	2	1	0	0	0	0	2	2	2	2	2	2
0	0	1	1	1	b	1	1	2	2	2	1	2	1	2	4	2	1	2	1	0	0	1	0	2	2	2	2	1	2
1	0	0	2	2	a	1	1	1	1	2	2	2	2	2	2	1	1	1	2	0	0	0	0	2	2	2	2	2	2
0	0	0	1	1	a	2	2	2	4	2	1	2	1	2	2	1	2	2	1	0	0	0	0	2	2	2	2	2	2
0	0	0	2	1	a	2	2	1	4	2	1	2	1	2	2	1	2	2	1	0	0	0	0	2	2	2	2	2	2
0	0	0	1	1	a	1	1	2	2	2	2	2	1	2	2	1	1	2	1	0	0	0	0	2	2	2	2	2	2
0	0	0	1	1	a	2	1	2	3	2	2	1	1	2	4	2	2	2	1	0	0	1	0	2	2	2	2	2	2
0	0	0	2	2	c	1	1	1	1	2	1	2	3	3	2	1	1	1	1	0	0	1	0	2	2	1	2	2	2
0	0	0	1	1	a	1	1	2	1	2	2	2	2	2	2	1	2	1	1	0	0	0	0	2	2	2	1	1	1
0	1	1	1	1	b	1	1	2	2	2	1	2	2	2	4	2	1	2	1	0	1	0	0	2	2	2	2	2	2
0	1	0	2	1	b	1	1	1	2	2	1	2	2	2	2	1	1	2	2	0	0	0	0	2	2	2	1	1	1
0	0	0	1	1	a	2	2	1	1	2	1	2	3	3	2	1	2	2	2	0	0	0	0	1	1	1	2	2	2
0	0	0	2	1	b	1	1	2	1	2	2	2	1	2	2	1	1	1	2	0	0	0	0	2	2	2	1	1	1
0	1	0	1	1	b	1	2	1	1	2	1	2	1	2	1	2	2	2	1	0	1	1	0	1	1	1	2	2	2
0	1	0	2	2	c	1	1	1	1	2	2	2	3	3	2	1	1	1	1	0	0	1	1	2	2	2	1	2	2
0	0	0	1	1	a	1	1	2	1	2	2	1	2	2	2	1	2	1	1	0	0	0	0	2	2	2	1	1	1
0	0	0	2	1	b	1	1	2	1	2	2	2	3	3	2	1	2	1	1	0	0	1	1	2	2	2	2	2	2
0	0	0	2	2	e	1	1	1	2	2	2	2	2	2	2	1	1	2	2	0	0	0	0	1	1	1	2	1	2
0	0	0	1	1	a	1	1	1	3	2	1	2	1	2	2	1	2	2	1	0	0	1	0	2	2	2	2	2	2
0	0	0	1	1	a	2	2	1	3	2	1	2	2	2	2	1	2	2	1	0	0	1	0	2	2	2	2	2	2
0	0	0	2	1	b	1	1	1	3	2	1	2	1	2	2	1	2	2	1	0	0	1	0	2	2	2	2	2	2
0	1	0	1	1	a	2	2	1	4	2	1	1	1	2	2	1	2	2	1	0	0	0	0	2	2	2	2	2	2
0	1	0	1	1	a	2	2	1	4	2	1	2	1	2	2	1	2	2	1	0	0	1	0	2	2	2	2	2	2
0	0	0	1	1	a	1	1	2	1	2	2	2	2	2	2	1	2	2	1	0	0	0	0	2	2	2	2	2	2
0	1	0	1	1	a	1	1	2	1	2	2	2	1	2	2	1	2	2	2	0	0	1	0	2	2	2	2	2	2
0	0	0	1	1	b	1	1	2	1	2	1	2	2	2	2	1	1	1	2	0	0	1	0	2	2	2	2	2	2
0	0	0	1	1	e	1	1	1	2	2	1	2	2	2	2	1	1	2	1	0	0	0	0	1	1	1	2	1	2
0	0	0	1	1	a	1	1	2	1	2	2	2	2	2	2	1	2	1	1	0	0	0	0	2	2	2	2	2	2
0	0	0	1	1	e	1	1	2	1	2	1	1	2	2	2	1	1	1	2	0	0	1	0	2	2	2	2	2	2
0	0	0	1	1	b	1	1	2	2	2	1	2	1	2	2	1	1	2	1	0	0	0	0	2	2	2	2	2	2
0	1	1	1	1	a	1	1	2	3	2	1	2	1	2	2	1	2	2	1	0	0	1	1	2	2	2	2	2	2
1	1	1	1	1	c	1	1	1	3	2	1	2	2	2	2	1	1	2	1	0	1	1	0	1	1	1	2	2	2
0	1	0	2	2	d	3	1	1	1	2	2	2	3	3	2	1	1	1	1	0	0	1	0	2	2	2	2	2	2
0	0	0	1	1	a	1	1	2	2	2	1	2	1	2	2	1	2	2	1	0	0	1	0	2	2	2	2	2	2
0	1	0	2	1	d	1	1	1	2	2	1	2	2	2	2	1	2	1	1	0	0	1	0	1	1	1	2	2	2
0	0	0	1	1	d	1	1	1	2	2	1	2	2	2	2	1	2	1	1	0	0	1	1	1	1	1	2	2	2
0	0	0	1	2	c	1	1	1	2	2	1	2	3	3	2	1	1	1	2	0	0	0	0	1	1	1	1	1	1
1	1	0	1	1	a	1	1	2	3	2	1	2	1	2	2	1	2	2	1	0	0	1	0	2	2	2	2	2	2
1	1	0	1	1	a	1	1	2	1	2	2	1	3	3	2	1	2	1	1	0	0	0	0	2	2	2	1	1	1
0	0	0	2	1	c	1	1	1	1	2	1	2	3	3	2	1	1	2	2	0	1	1	0	2	2	2	2	2	2
0	0	0	1	1	a	1	1	2	2	2	1	2	2	2	2	1	2	1	2	0	0	1	0	2	2	2	2	1	2
1	1	0	2	2	b	1	1	1	2	2	1	1	3	3	2	1	1	1	2	0	0	1	0	2	1	2	2	2	2
0	1	0	1	1	a	1	1	2	2	2	1	2	2	2	4	2	2	2	1	1	0	1	0	2	2	2	2	1	2
0	1	0	1	2	e	1	1	1	1	2	2	2	3	3	1	2	1	1	2	0	0	0	0	1	1	1	1	1	1
0	0	0	1	1	b	1	1	2	2	2	1	2	1	2	2	1	2	2	1	0	0	1	0	1	2	2	2	2	2
0	1	0	1	1	d	1	1	1	2	2	1	2	3	3	3	2	2	2	1	0	1	0	0	1	1	1	2	2	2
1	1	0	1	2	c	3	3	1	1	2	1	1	2	2	2	1	1	1	2	0	0	0	0	1	1	1	2	2	2
1	1	0	2	1	a	1	1	1	2	2	1	2	1	2	2	1	1	1	2	1	0	1	0	2	2	2	2	2	2
0	0	1	1	2	a	1	1	1	3	2	1	2	2	2	2	1	2	2	1	0	0	0	0	2	2	2	2	1	2
0	1	1	2	2	e	1	2	1	1	2	1	2	2	2	2	1	1	2	1	0	1	1	0	1	1	1	2	2	2
1	1	0	2	2	a	1	1	1	1	2	1	2	3	3	2	1	2	1	2	0	0	1	0	2	2	2	1	2	2
0	0	0	2	1	b	1	1	1	2	2	1	2	2	2	2	1	1	1	2	0	1	1	0	2	2	2	2	2	2
0	1	0	1	1	a	1	1	2	1	2	2	2	3	3	2	1	1	1	2	0	0	1	0	2	2	2	2	2	2
1	1	0	1	1	a	1	1	2	1	2	1	1	2	2	2	1	1	1	2	0	0	0	0	2	2	2	2	2	2
0	0	0	1	1	c	2	2	2	2	2	2	2	2	2	2	1	1	2	1	0	0	0	0	1	1	1	2	2	2
0	1	1	1	1	a	1	1	2	3	2	1	2	1	2	2	1	2	2	2	0	0	1	0	2	2	2	2	2	2
0	0	0	2	1	a	1	1	1	2	2	1	2	2	2	2	1	1	2	1	0	0	1	0	2	1	2	2	2	2
0	1	0	1	1	a	1	1	2	3	2	1	2	1	2	2	1	2	2	1	0	0	1	0	2	2	2	2	2	2
1	1	0	1	1	a	1	1	1	3	2	1	2	2	2	2	1	2	2	1	0	0	1	0	2	2	2	2	2	2
0	1	0	2	1	a	1	1	1	1	2	1	2	3	3	2	1	1	1	2	0	0	0	0	2	2	2	2	2	2
0	0	0	1	1	a	1	1	2	2	2	1	2	1	2	#NULL!	2	1	2	1	0	0	1	0	2	2	2	2	2	2
0	0	0	1	1	c	1	1	2	2	2	1	2	1	2	2	1	2	2	1	0	0	0	0	2	2	2	2	2	2
0	0	0	1	1	a	1	1	2	2	2	1	2	1	2	2	1	2	2	2	0	0	1	0	2	2	2	2	2	2
0	0	1	1	1	d	1	1	2	2	2	1	2	1	2	#NULL!	2	2	2	1	0	0	0	0	2	2	2	2	2	2
0	1	1	2	1	a	1	1	1	2	2	2	2	2	2	2	1	1	2	2	0	0	1	0	2	2	2	2	2	2
0	0	0	1	1	d	1	1	2	1	2	1	2	1	2	2	1	2	2	1	0	1	0	0	2	2	2	2	2	2
0	0	0	1	1	a	1	1	1	1	2	1	2	3	3	2	1	1	1	2	0	0	0	0	2	2	2	1	2	2
0	1	0	2	1	a	1	1	2	3	2	1	2	1	2	4	2	2	2	2	0	0	0	0	2	2	2	1	1	1
0	1	1	2	1	d	2	2	2	1	2	1	2	2	2	4	2	1	1	1	0	0	0	0	1	1	1	2	2	2
0	0	0	1	2	a	1	1	1	1	2	1	2	3	3	2	1	1	1	2	0	0	0	0	2	2	2	2	2	2
0	0	0	2	1	b	1	1	1	1	2	1	2	3	3	2	1	1	1	2	0	0	0	0	1	1	1	1	2	2
0	0	0	1	1	a	1	1	2	1	2	2	2	2	2	2	1	1	1	2	0	0	0	0	2	2	2	2	2	2
0	1	0	2	1	b	1	1	1	2	2	1	2	3	3	2	1	1	1	2	0	0	1	1	2	2	2	2	2	2
0	1	1	1	1	a	1	1	2	2	2	1	2	2	2	2	1	2	2	1	0	0	1	0	2	1	2	2	2	2
0	1	1	1	2	a	1	1	1	2	2	1	2	3	3	2	1	2	2	1	0	0	1	1	2	1	2	2	2	2
0	1	0	2	1	a	1	1	2	1	2	2	2	2	2	2	1	2	1	1	0	0	0	0	2	2	2	2	2	2
0	1	0	2	1	a	3	1	1	3	2	1	2	2	2	2	1	2	2	1	0	0	1	0	2	2	2	2	2	2
0	0	0	1	1	a	1	1	2	1	1	1	2	3	3	2	1	1	1	2	0	0	0	0	2	2	2	2	2	2
0	0	1	1	1	a	1	1	2	1	1	2	2	3	3	2	1	1	2	1	1	0	0	0	2	2	2	1	2	2
0	1	0	2	2	c	1	1	1	1	1	2	2	2	2	4	2	1	2	1	0	0	0	0	2	2	2	2	2	2
0	0	1	1	1	c	1	2	2	1	1	1	2	2	2	1	2	1	2	1	0	0	0	0	1	1	1	1	1	1
0	0	1	1	1	b	1	1	2	1	1	2	2	1	2	2	1	1	2	2	0	0	0	0	2	2	2	2	2	2
0	1	1	2	2	b	2	1	1	1	1	1	2	3	3	2	1	1	1	2	0	0	0	0	2	2	2	2	2	2
0	0	0	1	1	a	1	1	2	1	1	2	2	3	3	2	1	1	1	2	0	0	0	0	2	2	2	2	2	2
0	1	0	2	2	b	1	1	1	1	1	2	2	3	3	2	1	1	1	2	0	0	1	0	2	2	2	1	2	2
0	1	0	2	1	a	1	1	2	2	1	1	2	1	2	2	1	2	2	1	0	0	0	0	2	2	2	2	1	2
0	1	1	2	1	a	1	1	1	3	1	1	2	3	3	2	1	2	2	1	0	1	0	0	2	2	2	1	1	1
0	1	0	2	1	a	1	1	1	1	1	1	2	2	2	2	1	1	2	1	1	0	0	0	2	2	2	2	2	2
1	0	0	1	1	a	2	2	2	4	1	1	2	1	2	4	2	2	2	1	0	0	1	0	2	2	2	2	2	2
0	1	1	1	1	a	1	1	2	5	1	1	2	1	2	#NULL!	2	2	2	2	0	0	1	0	2	2	2	2	2	2
0	0	1	1	1	c	1	1	1	1	1	1	2	2	2	2	1	1	1	2	0	0	0	0	2	2	2	2	2	2
0	1	1	2	1	c	1	1	1	2	1	1	2	2	2	2	1	1	1	2	0	0	1	0	2	2	2	2	2	2
0	1	1	1	1	c	1	1	2	2	1	1	2	2	2	2	1	1	2	2	0	0	1	0	2	2	2	2	2	2
0	0	0	1	1	b	1	1	2	1	1	1	1	2	2	4	2	1	1	2	0	0	1	0	2	2	2	1	1	1
0	0	0	1	1	b	1	1	2	1	1	1	2	2	2	2	1	2	2	2	0	0	1	1	2	2	2	2	2	2
0	0	1	2	1	b	2	1	1	1	1	1	2	3	3	2	1	1	1	2	0	0	0	0	2	1	2	2	2	2
0	1	0	2	1	a	1	1	2	1	1	1	2	2	2	4	2	2	1	1	0	0	0	0	2	2	2	2	2	2
0	0	0	2	1	b	1	1	1	1	1	1	2	3	3	2	1	1	1	1	0	0	0	0	2	2	2	2	2	2
0	1	1	2	2	b	2	1	1	2	1	1	2	1	2	3	2	1	2	2	0	1	1	0	2	2	2	2	2	2
0	0	0	2	1	b	1	1	1	1	1	1	2	2	2	1	2	1	2	1	0	0	0	0	2	2	2	2	2	2
0	0	1	1	1	b	1	1	1	3	1	1	2	1	2	4	2	1	2	1	0	0	0	0	2	2	2	2	2	2
0	0	1	1	2	c	1	1	1	1	1	2	1	2	2	2	1	1	2	1	0	0	0	0	2	2	2	2	2	2
0	0	0	2	1	a	1	1	1	2	1	1	1	3	3	2	1	1	1	2	1	0	0	0	2	2	2	1	2	2
0	0	0	2	2	b	1	1	1	1	1	1	2	3	3	2	1	1	1	2	0	0	0	0	2	2	2	2	1	2
0	1	1	1	1	a	1	1	2	3	1	2	1	1	2	4	2	2	1	2	0	0	0	0	2	2	2	2	2	2
0	0	0	2	1	b	1	1	2	1	1	1	1	2	2	3	2	1	1	2	0	0	1	0	2	2	2	2	1	2
0	1	1	1	1	a	2	2	2	4	1	1	2	1	2	4	2	2	2	1	0	1	0	0	2	2	2	2	2	2
0	0	0	1	1	a	1	1	2	1	1	2	2	1	2	2	1	1	1	1	0	0	1	0	2	2	2	2	2	2
0	0	0	1	2	e	1	1	1	1	1	2	2	1	2	2	1	1	1	1	0	0	1	0	1	1	1	1	1	1
0	1	1	1	1	b	1	2	2	2	1	1	2	1	2	4	2	2	2	2	0	1	0	0	2	2	2	2	2	2
0	1	1	2	1	c	1	1	1	3	1	1	2	1	2	2	1	2	2	1	0	0	1	1	2	2	2	2	2	2
0	0	0	2	1	d	1	1	1	1	1	2	2	2	2	2	1	2	2	1	0	0	1	0	1	1	1	2	2	2
0	1	1	1	1	c	1	2	2	3	1	1	2	1	2	4	2	2	2	1	0	0	1	0	1	1	2	2	2	2
0	1	0	1	1	b	1	1	2	1	1	1	2	1	2	4	2	2	2	1	0	0	1	0	1	1	1	2	2	2
1	1	1	1	1	a	1	1	2	3	1	1	2	1	2	2	1	2	2	2	0	0	1	0	2	2	2	2	2	2
0	1	1	1	1	a	2	2	1	3	1	1	2	2	2	2	1	2	2	2	0	0	1	0	2	2	2	2	2	2
0	1	0	1	2	a	2	1	1	1	1	1	2	3	3	2	1	1	1	2	0	0	0	0	2	2	2	2	2	2
0	0	1	1	2	b	1	1	1	1	1	1	2	2	2	#NULL!	2	2	1	2	1	0	0	0	2	2	2	1	2	2
0	0	0	1	1	b	1	1	2	1	1	1	2	3	3	#NULL!	2	1	2	2	0	0	0	0	2	1	2	2	2	2
0	1	1	1	1	b	2	2	2	3	1	1	2	1	2	2	1	2	2	1	0	0	1	0	2	2	2	2	2	2
0	1	0	1	1	c	2	1	2	3	1	1	2	1	2	4	2	2	2	1	0	1	0	0	2	2	2	2	2	2
0	0	0	1	1	a	1	1	2	1	1	1	2	2	2	2	1	1	1	2	1	0	0	0	2	2	2	2	2	2
1	1	1	2	1	a	1	1	2	4	1	1	2	1	2	#NULL!	2	2	2	1	0	1	1	0	2	2	2	2	2	2
0	1	0	1	1	b	1	1	2	1	2	1	2	2	2	2	1	2	2	1	0	0	0	0	2	2	2	2	2	2
0	1	0	1	1	a	1	1	1	2	2	1	2	2	2	2	1	2	2	1	0	0	0	0	1	1	1	1	1	1
0	1	1	1	1	a	1	1	2	2	2	1	2	2	2	2	1	1	2	1	0	0	0	0	1	1	1	1	1	1
0	1	0	1	1	b	1	1	1	4	2	1	2	1	2	2	1	2	2	1	0	0	1	0	1	1	1	1	1	1
0	1	0	1	1	b	1	1	2	4	2	1	2	1	2	2	1	2	2	1	0	0	1	0	1	1	1	1	1	1
0	0	0	1	1	a	1	1	1	3	2	1	2	2	2	4	2	2	2	1	0	0	0	0	2	2	2	2	2	2
0	0	0	2	2	a	1	1	1	3	2	1	2	1	2	3	2	1	2	1	0	0	0	0	2	2	2	2	2	2
1	1	1	1	1	a	1	2	2	4	2	1	2	1	2	4	2	2	2	1	0	0	0	0	2	2	2	2	2	2
0	1	0	1	1	c	1	2	2	4	2	1	2	1	2	4	2	2	2	1	0	0	0	0	2	2	1	2	2	2
0	0	0	1	1	a	3	1	1	2	2	1	2	2	2	2	1	1	2	2	0	0	1	0	1	1	1	2	2	2
0	0	0	1	1	b	1	1	2	2	2	1	2	1	2	2	1	2	2	1	0	0	0	0	1	1	1	1	1	1
0	1	0	2	2	b	2	2	1	1	2	1	2	3	3	2	1	1	1	2	1	0	0	0	2	2	2	2	2	2
0	1	0	1	1	b	1	1	1	1	2	1	2	2	2	2	1	1	1	2	0	0	0	0	1	1	1	1	1	1
1	1	0	1	1	b	1	1	1	3	2	1	2	1	2	#NULL!	2	2	2	1	0	0	1	0	1	1	1	1	1	1
0	1	0	1	1	b	1	1	2	4	2	1	2	1	2	4	2	2	2	1	0	0	1	0	1	1	1	1	1	1
0	0	0	1	1	b	1	1	1	2	2	1	2	2	2	2	1	1	2	2	0	0	1	0	2	2	2	2	2	2
0	0	0	1	1	b	1	1	2	2	2	1	2	2	2	2	1	2	2	1	0	0	1	0	2	2	2	2	2	2
0	0	0	1	1	b	1	1	1	1	2	1	2	3	3	2	1	1	2	1	0	0	0	0	1	1	1	1	1	1
0	1	0	1	1	a	1	1	1	4	2	1	2	1	2	2	1	2	2	1	0	0	1	1	2	2	2	2	2	2
1	0	0	2	1	a	1	1	1	1	2	1	2	3	3	2	1	1	1	2	0	0	1	0	2	1	2	1	1	1
1	1	0	1	1	b	1	1	2	3	2	1	2	1	2	2	1	2	2	1	0	0	1	0	2	2	2	2	2	2
0	0	0	1	1	a	1	1	2	1	2	2	2	3	3	2	1	1	1	1	0	1	0	1	2	1	1	1	2	2
0	0	0	2	1	b	3	1	1	1	2	1	2	3	3	3	2	1	1	2	0	0	0	0	2	2	2	2	2	2
0	0	0	1	1	b	1	1	2	5	2	1	2	1	2	4	2	2	2	1	0	0	0	0	2	1	2	2	2	2
0	1	0	1	1	b	1	1	2	2	2	1	2	2	2	4	2	2	2	1	0	0	1	0	1	1	1	1	1	1
0	0	0	1	1	a	1	1	2	2	2	1	2	2	2	2	1	2	1	1	0	0	1	0	2	2	2	2	1	2
1	1	0	1	1	b	1	1	1	3	2	1	2	1	2	2	1	2	2	1	0	0	1	0	1	1	1	2	2	2
0	0	0	1	1	b	1	1	2	1	2	2	2	3	3	2	1	1	1	2	0	0	0	0	2	2	2	2	2	2
1	1	0	1	1	b	1	1	2	4	2	2	2	1	2	2	1	2	2	1	0	0	1	0	2	1	2	2	1	2
0	1	0	1	1	b	1	1	2	1	2	1	2	3	3	2	1	1	1	2	0	0	0	0	1	1	1	1	1	1
0	0	0	1	1	b	1	1	1	1	2	1	2	3	3	4	2	1	1	2	0	0	0	0	1	1	1	1	1	1
0	0	0	1	1	a	1	1	1	1	2	2	2	3	3	2	1	2	1	1	0	0	0	0	2	2	2	1	1	1
0	1	1	1	1	b	1	1	2	2	2	1	2	1	2	2	1	2	2	1	0	0	1	0	1	1	1	2	2	2
0	0	0	2	1	b	1	1	1	2	2	2	2	3	3	2	1	2	1	2	0	1	1	1	2	2	2	1	2	2
0	0	1	1	1	a	1	1	2	1	2	1	2	3	3	2	1	1	1	2	0	0	1	0	2	2	2	2	2	2
0	1	1	1	1	a	1	1	2	5	2	1	2	1	2	4	2	2	2	1	0	0	1	0	2	2	2	2	1	2
0	1	0	1	1	b	1	1	1	3	2	2	2	2	2	2	1	2	2	1	0	0	0	0	2	2	2	2	2	2
0	0	0	2	1	a	1	1	1	1	2	1	2	3	3	2	1	1	1	2	0	1	0	0	2	1	2	1	1	1
0	0	0	2	1	a	1	1	2	1	2	1	2	3	3	2	1	2	1	2	0	1	0	0	2	2	2	2	2	2
0	1	0	1	1	a	1	1	2	3	2	1	2	2	2	2	1	2	2	1	0	0	1	0	1	1	1	1	1	1
0	1	0	1	1	a	1	1	1	3	2	1	2	1	2	2	1	2	2	1	0	0	1	0	2	2	2	2	2	2
0	1	0	1	1	b	1	1	2	1	2	1	2	1	2	4	2	2	2	1	0	0	1	0	1	1	1	1	1	1
0	0	0	1	1	b	1	1	2	4	2	1	2	1	2	4	2	2	2	2	0	0	1	0	2	1	2	1	2	2
0	1	1	2	1	c	1	1	2	2	2	1	2	2	2	2	1	2	2	1	0	0	1	0	2	2	2	2	1	2
0	1	0	2	1	b	1	1	2	1	1	2	2	2	2	2	1	1	1	2	0	1	1	0	2	2	2	2	1	2
0	0	0	1	1	b	1	1	1	1	1	2	2	3	3	2	1	1	1	2	0	0	0	0	2	2	2	2	1	2
0	0	0	2	1	a	1	1	2	1	1	2	2	3	3	2	1	1	1	2	0	0	0	0	2	2	2	2	2	2
0	1	1	1	1	a	1	1	2	2	1	1	2	1	2	4	2	2	2	1	1	1	0	1	2	2	2	2	1	2
0	0	1	1	1	b	1	1	1	2	1	1	2	2	2	3	2	2	2	1	0	0	0	0	2	2	2	1	1	1
0	1	0	1	1	b	2	2	1	2	1	1	2	1	2	4	2	1	2	1	0	1	1	0	2	2	2	1	1	1
0	0	0	1	1	b	2	1	2	1	1	2	2	3	3	2	1	2	1	1	1	1	0	0	2	2	2	1	2	2
0	0	0	1	1	a	1	1	2	1	1	1	2	2	2	2	1	1	2	2	0	0	0	0	2	2	2	1	1	1
0	1	1	1	1	b	3	3	1	4	1	1	2	1	2	2	1	2	2	1	0	0	1	0	2	2	2	2	2	2
0	0	0	1	1	b	3	3	2	3	1	1	2	1	2	4	2	2	2	1	0	0	1	1	2	2	2	1	2	2
0	0	0	1	1	b	1	1	2	1	1	1	2	3	3	2	1	1	2	2	1	1	0	0	2	1	2	1	1	1
1	1	1	1	1	b	3	1	2	3	1	1	2	1	2	4	2	2	2	2	0	1	1	0	2	2	2	2	2	2
1	1	1	1	1	a	3	3	2	4	1	1	2	1	2	4	2	2	2	2	0	0	1	0	2	2	2	2	1	2
0	1	0	2	2	c	1	1	1	1	1	2	2	3	3	2	1	1	2	2	0	0	0	0	2	2	2	2	1	2
1	1	0	2	1	a	1	1	2	1	1	1	2	3	3	2	1	1	1	2	1	1	0	0	2	2	2	1	1	1
0	1	0	1	1	b	1	1	2	2	1	1	2	1	2	3	2	2	2	2	0	0	0	0	2	2	2	2	1	2
1	1	1	2	2	c	3	3	1	4	1	1	2	1	2	2	1	1	2	2	0	0	1	0	2	2	2	2	1	2
1	1	0	1	1	b	2	3	2	2	1	1	2	1	2	4	2	2	2	2	0	0	1	0	2	2	2	2	1	2
1	1	1	1	1	b	3	3	2	3	1	1	2	1	2	4	2	2	2	1	0	0	0	1	2	2	2	2	2	2
0	0	0	2	1	a	1	1	1	1	1	1	2	3	3	2	1	1	1	2	0	0	1	0	2	2	2	1	2	2
0	0	0	1	1	a	1	1	1	1	1	1	2	2	2	1	2	1	2	2	1	0	1	1	2	2	2	2	2	2
0	0	0	2	2	e	1	1	1	1	2	2	2	3	3	2	1	1	1	2	0	0	0	0	2	2	2	2	1	2
0	1	0	2	1	c	1	1	1	1	2	2	2	3	3	2	1	1	1	2	0	0	0	0	2	2	1	2	1	2
0	0	0	1	1	b	1	1	2	1	2	2	2	2	2	2	1	1	2	1	0	1	0	0	2	2	1	2	1	2
0	1	1	1	1	d	3	1	2	3	1	1	2	1	2	4	2	1	2	1	0	0	1	1	1	2	1	2	1	2
1	1	0	1	1	b	1	1	1	2	1	1	2	1	2	3	2	1	2	1	0	0	0	1	2	2	2	2	1	2
0	1	0	1	1	b	1	1	1	1	1	1	2	3	3	2	1	1	2	1	1	0	0	0	2	2	2	2	1	2
0	1	0	1	1	b	1	3	1	3	1	1	2	1	2	2	1	1	2	1	0	0	1	1	2	2	2	2	2	2
0	1	0	1	1	b	1	1	1	3	1	1	2	1	2	2	1	2	2	1	0	1	1	0	2	2	2	2	1	2
0	1	0	1	1	b	1	1	2	1	2	2	2	2	2	2	1	1	2	1	0	0	0	0	2	2	1	2	2	2
0	0	0	2	1	d	1	1	1	1	2	2	2	3	3	2	1	1	2	1	0	0	0	0	2	2	1	2	1	2
0	0	0	2	1	d	1	1	1	2	2	1	2	2	2	2	1	1	1	2	0	0	0	0	2	2	1	2	1	2
0	1	0	1	1	d	1	1	2	1	2	2	2	2	2	2	1	1	1	2	0	1	0	0	2	2	1	2	1	2
0	1	0	1	1	b	1	1	2	1	1	2	2	3	3	2	1	1	2	2	0	0	0	0	2	2	2	2	1	2
0	0	0	1	1	b	1	1	1	1	1	2	2	2	2	2	1	1	1	2	0	0	0	0	2	2	2	1	1	1
1	1	0	2	1	b	1	1	2	2	1	1	2	1	2	2	1	1	2	2	1	0	0	0	2	2	1	2	1	2
0	0	0	1	1	d	1	1	2	2	1	1	2	1	2	2	1	2	2	1	0	0	0	1	2	2	2	2	1	2
0	1	0	1	1	d	2	2	1	3	1	1	2	1	2	4	2	1	2	1	0	1	0	0	1	2	2	2	1	2
0	1	0	1	1	b	2	2	2	2	1	1	2	2	2	2	1	1	2	1	0	0	1	0	2	2	2	2	1	2
0	1	1	1	1	b	1	1	1	2	1	1	2	2	2	2	1	2	2	1	0	0	0	1	2	2	2	2	1	2
0	1	0	1	1	c	1	1	2	2	1	2	2	1	2	2	1	1	2	1	0	1	1	0	2	2	2	2	1	2
0	0	0	2	2	e	1	1	1	1	1	2	2	3	3	1	2	1	2	2	0	0	0	0	1	2	1	2	1	2
0	0	0	2	1	b	1	1	2	1	1	2	2	3	3	2	1	1	1	2	1	0	0	0	2	2	2	2	1	2
0	0	0	2	2	d	1	1	1	1	1	2	2	3	3	1	2	1	2	2	0	0	0	0	1	2	1	2	1	2
0	0	0	1	2	b	1	1	1	2	1	2	2	3	3	2	1	2	2	2	0	0	0	0	2	2	2	1	1	1
0	0	0	2	2	c	1	1	2	1	2	2	2	3	3	3	2	1	1	1	0	0	0	0	1	1	1	1	1	1
0	1	0	2	2	b	1	1	1	1	2	1	2	3	3	2	1	1	2	2	0	1	1	0	2	2	2	2	2	2
0	1	1	2	1	c	1	2	1	2	2	1	2	1	2	2	1	2	2	1	0	0	0	0	1	2	1	2	1	2
0	1	0	1	1	d	1	2	2	1	2	1	2	1	2	2	1	2	1	1	0	0	0	0	2	1	2	2	2	2
0	0	1	2	1	a	1	1	2	1	2	2	2	3	3	2	1	1	1	2	0	0	0	0	2	1	2	2	2	2
0	0	0	1	1	c	1	1	2	2	2	1	2	2	2	4	2	1	1	1	0	1	1	0	2	2	1	1	1	1
1	1	1	2	1	b	1	1	1	2	2	1	2	2	2	2	1	1	1	2	0	1	1	0	2	2	2	2	2	2
0	1	1	2	2	c	1	1	1	2	2	2	2	1	2	#NULL!	2	2	1	1	0	1	0	0	2	2	2	2	1	2
1	1	1	2	1	b	1	1	2	3	2	2	2	1	2	2	1	2	2	1	0	0	1	0	2	2	2	2	2	2
0	0	0	2	1	a	1	1	2	1	2	1	2	1	2	2	1	2	1	1	0	0	0	0	2	2	2	2	1	2
0	1	1	2	1	c	2	2	2	3	2	1	2	1	2	2	1	2	2	1	0	0	1	0	2	2	1	2	2	2
1	1	1	1	1	b	1	1	2	3	2	1	2	1	2	4	2	2	2	1	0	0	1	0	2	2	2	2	2	2
1	1	1	1	1	b	2	1	1	4	2	1	2	1	2	2	1	2	2	1	0	0	1	0	2	2	2	2	2	2
0	0	0	1	1	b	1	1	2	1	1	2	2	3	3	2	1	1	1	2	1	0	0	0	2	2	2	1	1	1
0	0	0	2	1	a	1	1	2	1	1	2	2	3	3	2	1	1	1	2	0	0	0	0	2	1	2	1	1	1
0	0	0	1	1	b	1	1	2	1	1	2	2	2	2	3	2	2	1	1	0	0	0	0	2	2	2	1	1	1
0	1	0	1	1	b	1	1	2	2	1	1	2	1	2	2	1	2	2	1	0	1	1	0	1	2	1	2	1	2
0	1	0	1	1	a	2	2	2	1	1	1	2	2	2	2	1	1	1	2	0	0	0	0	2	2	2	2	2	2
0	1	0	2	1	b	2	2	1	1	1	1	2	2	2	2	1	1	1	2	0	0	0	0	2	2	2	2	2	2
0	0	0	1	1	b	1	1	2	1	1	1	2	2	2	2	1	1	1	2	1	1	0	0	1	2	2	1	1	1
0	1	0	2	2	e	1	1	1	1	1	2	1	3	3	3	2	1	2	2	0	0	0	0	1	2	1	2	1	2
1	1	0	1	1	b	1	1	1	3	1	1	2	1	2	4	2	2	2	1	0	0	1	0	2	2	2	2	1	2
0	0	0	1	1	b	1	1	1	1	1	1	2	3	3	2	1	1	1	2	1	0	0	0	2	2	2	1	1	1
0	1	0	1	1	c	1	1	1	1	1	1	2	3	3	#NULL!	2	1	1	2	0	0	0	0	2	2	2	1	1	1
0	0	0	2	1	c	1	1	1	1	2	2	1	3	3	2	1	2	2	1	0	0	0	0	2	2	1	1	1	1
0	0	0	2	1	b	1	1	2	1	2	2	2	3	3	2	1	1	1	2	0	0	0	0	2	2	2	1	2	2
0	1	1	2	1	c	1	1	2	1	2	1	2	1	2	4	2	2	1	2	0	0	1	0	2	2	2	1	1	1
0	0	0	2	1	b	3	1	2	1	2	1	2	3	3	2	1	2	1	2	0	1	0	0	2	2	2	2	2	2
0	1	1	2	1	b	1	1	1	1	2	1	2	2	2	2	1	1	2	1	0	0	1	0	1	2	1	2	1	2
0	1	1	2	1	c	3	3	1	3	2	1	2	1	2	2	1	2	2	2	0	0	1	0	2	2	2	2	2	2
1	1	0	2	1	c	1	1	1	3	2	2	2	1	2	2	1	2	2	1	0	0	1	0	2	2	2	1	1	1
0	1	1	1	1	c	3	3	1	2	2	2	1	1	2	2	1	2	1	1	0	1	0	0	1	2	1	2	1	2
1	1	1	1	1	a	1	1	2	3	2	1	2	1	2	2	1	1	2	1	0	1	1	0	2	2	2	2	1	2
1	1	0	2	2	c	1	1	1	3	2	1	2	2	2	4	2	2	2	1	0	0	1	0	1	2	2	2	1	2
0	0	0	2	1	d	1	1	1	1	2	1	2	2	2	2	1	1	1	2	0	0	0	0	1	2	1	2	1	2
1	0	1	1	1	c	1	1	2	2	2	2	1	1	2	2	1	2	2	1	0	1	0	0	1	2	1	2	1	2
0	1	0	2	1	a	1	1	1	1	2	1	1	3	3	2	1	1	1	2	0	0	0	0	1	1	1	1	2	2
0	1	1	1	1	c	1	1	2	3	2	1	2	1	2	#NULL!	2	2	2	1	0	1	1	0	1	2	1	2	2	2
0	0	0	1	1	a	1	1	1	3	2	1	2	1	2	2	1	2	2	1	0	1	0	0	2	2	2	2	2	2
0	1	0	2	1	b	1	1	1	1	2	1	2	3	3	2	1	1	2	2	0	0	0	0	1	2	1	2	2	2
0	1	1	2	1	a	1	2	1	3	2	1	2	2	2	4	2	2	2	1	0	0	1	0	2	2	2	2	2	2
0	0	0	1	2	c	1	1	1	2	1	2	2	3	3	2	1	2	1	2	0	0	0	0	2	2	2	2	1	2
0	0	0	2	2	e	1	1	1	1	1	2	1	3	3	3	2	1	1	2	0	0	0	0	1	2	1	2	1	2
0	1	1	1	1	b	1	1	2	2	1	1	2	2	2	2	1	2	2	1	0	0	0	1	2	2	2	2	1	2
1	1	0	2	2	b	1	1	1	3	1	1	2	1	2	2	1	1	1	2	0	0	0	0	2	2	2	2	1	2
0	1	1	2	1	a	1	1	1	1	2	1	2	3	3	2	1	1	2	2	1	1	0	1	2	2	2	2	2	2
0	0	1	1	1	a	1	1	2	1	2	1	2	3	3	2	1	1	1	1	0	0	1	1	2	2	2	2	2	2
0	0	0	1	1	a	1	1	2	1	2	2	1	3	3	2	1	1	1	2	0	0	0	0	2	2	2	1	1	1
0	0	0	2	2	a	1	1	1	1	2	2	1	3	3	2	1	1	1	2	0	0	0	0	2	2	2	1	2	2
0	1	0	1	2	b	1	1	1	4	1	1	1	3	3	1	2	2	2	1	0	1	1	0	2	2	2	1	1	1
0	1	0	2	2	b	2	2	1	5	1	1	1	2	2	1	2	2	2	1	0	1	1	0	2	2	2	2	2	2
0	0	1	1	1	c	1	1	2	2	1	2	2	1	2	2	1	2	2	2	0	1	1	0	2	2	2	2	2	2
0	0	1	1	1	b	1	1	2	3	1	1	2	1	2	4	2	2	2	2	0	1	1	0	2	2	2	2	1	2
0	0	1	1	1	b	1	1	2	1	1	1	2	2	2	2	1	1	2	2	0	0	1	0	1	2	1	1	2	2
1	0	1	1	1	a	1	1	2	1	1	2	1	3	3	2	1	1	2	1	0	0	0	0	2	2	2	2	2	2
0	0	0	2	1	a	3	1	2	1	1	2	2	3	3	2	1	1	1	1	0	0	1	0	2	2	2	1	1	1
0	0	1	1	1	b	1	1	2	1	1	1	2	2	2	2	1	2	2	1	1	0	1	0	2	2	2	2	2	2
0	0	0	2	1	a	1	1	2	1	1	1	2	3	3	2	1	1	1	2	0	1	0	0	2	2	2	2	2	2
1	1	0	1	1	e	1	1	1	2	1	2	1	2	2	2	1	1	1	2	0	0	1	0	1	2	1	2	1	2
0	0	0	2	1	a	1	1	2	3	2	1	2	1	2	4	2	1	2	1	0	0	1	1	2	2	2	2	1	2
0	1	0	1	1	a	1	1	1	4	2	1	2	1	2	2	1	1	2	1	0	1	1	0	2	2	2	2	1	2
0	1	1	2	1	d	1	1	2	1	1	1	2	3	3	2	1	1	1	2	0	1	0	1	1	2	1	1	1	1
0	1	1	1	1	d	1	1	1	2	2	1	2	2	2	2	1	1	1	1	0	1	1	0	1	1	1	2	2	2
0	0	0	1	1	a	1	1	2	2	2	1	2	2	2	2	1	2	1	2	0	0	1	0	2	2	2	2	2	2
0	1	0	1	1	a	1	1	2	1	2	1	2	3	3	2	1	1	1	2	0	0	0	0	2	2	2	1	1	1
1	0	1	1	1	a	1	1	1	3	2	1	2	2	2	2	1	2	2	1	0	1	1	0	2	2	2	1	1	1

## Sheet: Coding
Abbreviation	Title	Coding
DM	Diabetes	0: No; 1: Yes
HT	Hypertension	0: No; 1: Yes
RA	Rheumatoid arthritis	0: No; 1: Yes
alcohol_gr	Alcohol consumption	1: No; 2: Yes
smoke_gr	Smoking	1: No; 2: Yes
sun_hours	Sun exposure hours (daily)	a: <1; b: 1-3; c: 3-5; d: 5-8; d: >8
attitude1_3gp	Avoid outdoor activities in harsh sunlight	1: Agree; 2: Indifferent; 3: Not agree
attitude2_3gp	Wear a broad-brimmed hat or eyeglasses in harsh sunlight	1: Agree; 2: Indifferent; 3: Not agree
sex	Gender	1: M; 2: F
ag_g	Age (years)	1:50-59; 2:60-69; 3:70-79; 4:80-89; 5:> 90
village_gr	Residential village	1: Neighborhood of healthcare facility; 2: Not neighborhood of healthcare facility
yrs_live_gr	Years of residence	1: < 40 years; 2: > 40 years
relegion_2gp	Religion	1: Non-Buddhist/Taoist; 2: Buddhist/Taoist
education_3gp	Education	1: Below primary school; 2: Primary school/Junior high school; 3: Senior high school or higher
education_2gp	Education	2: less than Senior high school; 3: Senior high school or higher
marital	Marital status	1: Never married; 2: Married or cohabiting; 3: Divorced or separated; 4: Widowed; #NULL!: missing
marital_2gp	Marital status	1. Married/cohabiting; 2: Not 1
occupation_2gp	Main occupation	1: Working group; 2: Non-working group
insur_2gp	Commercial health insurance	1: Yes; 2: No
income_2gp	Annual household income	1: < NTD 500,000; 2: > NTD 500,000
high_myopia	High myopia	0: No; 1: Yes
dry_eye	Dry eye	0: No; 1: Yes
cataract	Cataract	0: No; 1: Yes
glaucoma	Glaucoma	0: No; 1: Yes
pract1_2gp_new	Work or exercise in windy outdoor space	1: Almost every day; 2: Not 1
pract2_2gp_new	Work or exercise beside transparent windows in the daytime	1: Almost every day; 2: Not 1
pract3_2gp_new	Work or exercise in harsh sunlight	1: Almost every day; 2: Not 1
pract4_2gp_new	Wear eyeglasses (including clear prescription lenses, contact lenses, sunglasses) in harsh sunlight	1: Almost every time; 2: Not 1
pract5_2gp_new	Wear a broad-brimmed hat or use an umbrella in harsh sunlight	1: Almost every time; 2: Not 1
hat_glasses_2gp	Simultaneously use glasses and hat/umbrella	1: Almost every time (both); 2: Not 1
